# Supplementary material for: Freshwater carbon and nutrient cycles revealed through reconstructed population genomes
Source: PeerJ. 2018 Dec 10;6:e6075. doi: 10.7717/peerj.6075 (PMC6292386; doi:10.7717/peerj.6075)
Supplement: Supplemental Information 4 — This dataset includes information about the metagenomes used in this study including date collected, size in reads and base pairs, and their IMG Genome IDs (IMG Taxon ID). [file peerj-06-6075-s004.csv]

library_code	reads	bps	lake	layer	date	year	day	month	IMG_Genome_ID	note
CSNA	6987389	1476617251	Mendota	Epilimnion	6/26/2008	2008	26	6	3300001260
CXSP	6195624	1311610866	Mendota	Epilimnion	7/9/2008	2008	9	7	3300001259
CSCX	3997360	856300613	Mendota	Epilimnion	7/18/2008	2008	18	7	3300001248
CSNB	2968365	638047503	Mendota	Epilimnion	7/19/2008	2008	19	7	3300001247
CXPP	6348822	1400572418	Mendota	Epilimnion	7/21/2008	2008	21	7	3300001249
CSGH	3374669	721146998	Mendota	Epilimnion	7/23/2008	2008	23	7	3300001287
CXSC	4562732	974333512	Mendota	Epilimnion	7/30/2008	2008	30	7	3300001254
CXSH	2353829	529146904	Mendota	Epilimnion	8/5/2008	2008	5	8	3300001243
CSGT	2927184	645655289	Mendota	Epilimnion	8/13/2008	2008	13	8	3300001250
CXON	3116783	663750153	Mendota	Epilimnion	8/20/2008	2008	20	8	3300001253
CSHY	5368066	1175959009	Mendota	Epilimnion	8/27/2008	2008	27	8	3300001261
CSGW	7654970	1618303244	Mendota	Epilimnion	9/12/2008	2008	12	9	3300001268
CXPY	2341529	515614103	Mendota	Epilimnion	9/13/2008	2008	13	9	3300001244
CSCW	2931122	653414814	Mendota	Epilimnion	9/25/2008	2008	25	9	3300001370
CSGY	2846719	600397505	Mendota	Epilimnion	10/8/2008	2008	8	10	3300001252
CXSN	3237545	697264060	Mendota	Epilimnion	10/17/2008	2008	17	10	3300001257
PTXY	12610660	2757445511	Mendota	Epilimnion	4/22/2009	2009	22	4	3300002404
PTXW	11441897	2538187168	Mendota	Epilimnion	4/29/2009	2009	29	4	3300002279
PTXS	8757396	1996833903	Mendota	Epilimnion	6/9/2009	2009	9	6	3300002276
PTZH	8847525	2022301649	Mendota	Epilimnion	6/18/2009	2009	18	6	3300002397
PTZG	11849763	2593338192	Mendota	Epilimnion	6/26/2009	2009	26	6	3300002401
PTZC	10053315	2230923043	Mendota	Epilimnion	7/7/2009	2009	7	7	3300002399
PTZB	11339644	2516613371	Mendota	Epilimnion	7/30/2009	2009	30	7	3300002403
PUAA	9337325	2099785853	Mendota	Epilimnion	8/10/2009	2009	10	8	3300002398
PUAC	8519928	1896208021	Mendota	Epilimnion	8/26/2009	2009	26	8	3300002400
PUAH	10440560	2315618862	Mendota	Epilimnion	9/13/2009	2009	13	9	3300002402
PUBT	5169490	1088238917	Mendota	Epilimnion	9/14/2009	2009	14	9	3300002368
PUBB	5326418	1141014601	Mendota	Epilimnion	9/27/2009	2009	27	9	3300002300
PUBO	5464846	1169816285	Mendota	Epilimnion	10/7/2009	2009	7	10	3300002303
PUBU	6649835	1402340159	Mendota	Epilimnion	10/26/2009	2009	26	10	3300002382
PUBC	6109357	1296218646	Mendota	Epilimnion	11/14/2009	2009	14	11	3300002369
PUBA	5462455	1137929295	Mendota	Epilimnion	4/20/2010	2010	20	4	3300002355
CXOT	7055688	1510446822	Mendota	Epilimnion	5/5/2010	2010	5	5	3300001266
PUBH	4938892	1053678576	Mendota	Epilimnion	5/18/2010	2010	18	5	3300002366
CXPU	11876337	2640641775	Mendota	Epilimnion	5/20/2010	2010	20	5	3300001272
PUAP	5907154	1253039636	Mendota	Epilimnion	6/2/2010	2010	2	6	3300002360
CXSG	3180351	710478996	Mendota	Epilimnion	6/13/2010	2010	13	6	3300001255
PTZZ	4217928	911610122	Mendota	Epilimnion	6/15/2010	2010	15	6	3300002353
PUAG	4938724	1049509601	Mendota	Epilimnion	6/21/2010	2010	21	6	3300002354
PTYC	6382642	1320329436	Mendota	Epilimnion	7/6/2010	2010	6	7	3300002380
PTWY	5764558	1206185631	Mendota	Epilimnion	7/15/2010	2010	15	7	3300002270
CSNS	1440833	325661754	Mendota	Epilimnion	7/16/2010	2010	16	7	3300001218
PTXB	7754310	1625483225	Mendota	Epilimnion	7/27/2010	2010	27	7	3300002272
PTZP	6633255	1385102397	Mendota	Epilimnion	8/5/2010	2010	5	8	3300002385
PTYH	4542728	967694278	Mendota	Epilimnion	8/17/2010	2010	17	8	3300002357
PTYN	4736727	1005094229	Mendota	Epilimnion	8/30/2010	2010	30	8	3300002356
CSGO	6674905	1404697484	Mendota	Epilimnion	8/31/2010	2010	31	8	3300001267
PTYS	6527539	1362720015	Mendota	Epilimnion	9/14/2010	2010	14	9	3300002365
PTZS	5182371	1103661080	Mendota	Epilimnion	9/26/2010	2010	26	9	3300002358
PUAO	8902998	1887817796	Mendota	Epilimnion	10/13/2010	2010	13	10	3300002396
PUAN	6984074	1463326458	Mendota	Epilimnion	10/29/2010	2010	29	10	3300002373
PUAU	7254302	1524278432	Mendota	Epilimnion	11/19/2010	2010	19	11	3300002379
PUAS	7748966	1576564233	Mendota	Epilimnion	5/3/2011	2011	3	5	3300002370
PUBS	6253628	1361013668	Mendota	Epilimnion	5/18/2011	2011	18	5	3300002367
PTWZ	6867768	1500551764	Mendota	Epilimnion	6/1/2011	2011	1	6	3300002269
PTXA	7785217	1663669335	Mendota	Epilimnion	6/13/2011	2011	13	6	3300002271
PTYA	5838462	1290035677	Mendota	Epilimnion	6/28/2011	2011	28	6	3300002295
PTYB	4086464	889855629	Mendota	Epilimnion	7/12/2011	2011	12	7	3300002348
PTYG	8088429	1719704028	Mendota	Epilimnion	7/25/2011	2011	25	7	3300002388
PTYP	5756487	1224358844	Mendota	Epilimnion	8/9/2011	2011	9	8	3300002364
PTZO	7794087	1651485772	Mendota	Epilimnion	8/22/2011	2011	22	8	3300002394
PTZX	6679664	1425247523	Mendota	Epilimnion	9/4/2011	2011	4	9	3300002374
PTZT	5891299	1246702153	Mendota	Epilimnion	9/21/2011	2011	21	9	3300002375
PTZW	6324238	1370829799	Mendota	Epilimnion	10/3/2011	2011	3	10	3300002305
PUAT	5240114	1135980416	Mendota	Epilimnion	11/1/2011	2011	1	11	3300002299
PUAZ	5428140	1188920800	Mendota	Epilimnion	11/30/2011	2011	30	11	3300002361
PUAX	5505315	1201181577	Mendota	Epilimnion	3/15/2012	2012	15	3	3300002302
PUBP	7786439	1660650599	Mendota	Epilimnion	4/2/2012	2012	2	4	3300002390
PTXH	8636986	1863806359	Mendota	Epilimnion	5/5/2012	2012	5	5	3300002351
PTXO	6034692	1320241399	Mendota	Epilimnion	5/17/2012	2012	17	5	3300002294
PTXT	5265691	1143541803	Mendota	Epilimnion	6/2/2012	2012	2	6	3300002296
PTYO	5908120	1277443364	Mendota	Epilimnion	6/8/2012	2012	8	6	3300002298
PTYW	5895637	1283733723	Mendota	Epilimnion	6/15/2012	2012	15	6	3300002383
PTZA	6929379	1467349659	Mendota	Epilimnion	6/22/2012	2012	22	6	3300002387
PTXU	5548590	1220647601	Mendota	Epilimnion	6/29/2012	2012	29	6	3300002273
PTXP	8126577	1732778709	Mendota	Epilimnion	7/6/2012	2012	6	7	3300002275
PTXN	7063142	1517972007	Mendota	Epilimnion	7/13/2012	2012	13	7	3300002350
PTXC	5401808	1192312455	Mendota	Epilimnion	7/20/2012	2012	20	7	3300002349
PTYY	6888002	1506567788	Mendota	Epilimnion	7/27/2012	2012	27	7	3300002304
PTYZ	4795115	1055278603	Mendota	Epilimnion	8/3/2012	2012	3	8	3300002362
PTYU	5444558	1197099714	Mendota	Epilimnion	8/17/2012	2012	17	8	3300002297
PUAB	5274134	1153662469	Mendota	Epilimnion	8/24/2012	2012	24	8	3300002363
PTZU	7527867	1617642409	Mendota	Epilimnion	8/31/2012	2012	31	8	3300002306
PTZY	6182935	1330661711	Mendota	Epilimnion	9/7/2012	2012	7	9	3300002395
PUBG	5618366	1242544478	Mendota	Epilimnion	9/13/2012	2012	13	9	3300002381
PUBN	5665228	1230780588	Mendota	Epilimnion	9/21/2012	2012	21	9	3300002389
PUAW	4557806	1006247414	Mendota	Epilimnion	9/27/2012	2012	27	9	3300002372
PUAY	5562828	1232434231	Mendota	Epilimnion	10/8/2012	2012	8	10	3300002384
PTXG	5606097	1225877703	Mendota	Epilimnion	10/12/2012	2012	12	10	3300002274
PTXX	4114160	917855335	Mendota	Epilimnion	10/22/2012	2012	22	10	3300002278
PTXZ	2681896	626406967	Mendota	Epilimnion	10/26/2012	2012	26	10	3300002277
PTYX	6953406	1493552899	Mendota	Epilimnion	11/5/2012	2012	5	11	3300002393
PTYT	5960609	1310920870	Mendota	Epilimnion	11/9/2012	2012	9	11	3300002371
PTZN	7207518	1555090541	Mendota	Epilimnion	11/16/2012	2012	16	11	3300002386
IHUW	6638796	1392397152	Trout Bog	Epilimnion	6/7/2007	2007	7	6	3300000618
IHUT	3102335	650250531	Trout Bog	Epilimnion	6/13/2007	2007	13	6	3300000603
IHWC	9804658	2107877895	Trout Bog	Epilimnion	6/27/2007	2007	27	6	3300000752
IHUX	10515386	2242579403	Trout Bog	Epilimnion	7/2/2007	2007	2	7	3300000765
IHUY	10740970	2277457362	Trout Bog	Epilimnion	7/12/2007	2007	12	7	3300000761
IHWZ	4484120	975139801	Trout Bog	Epilimnion	7/25/2007	2007	25	7	3300000615
IHPZ	3703616	832073241	Trout Bog	Epilimnion	7/31/2007	2007	31	7	3300000609
IHSH	6320628	1394408859	Trout Bog	Epilimnion	8/9/2007	2007	9	8	3300000639
IHSG	7133513	1456723924	Trout Bog	Epilimnion	8/20/2007	2007	20	8	3300000637
IHSF	6011592	1311053510	Trout Bog	Epilimnion	8/27/2007	2007	27	8	3300000619
IHSC	14959994	3185124608	Trout Bog	Epilimnion	9/17/2007	2007	17	9	3300000642	IHSC1 and IHSC2 combined
IHTY	8594071	1833278169	Trout Bog	Epilimnion	10/1/2007	2007	1	10	3300000634
IHTW	8037527	1676338976	Trout Bog	Epilimnion	10/16/2007	2007	16	10	3300000740
IHTU	5668497	1255020996	Trout Bog	Epilimnion	11/5/2007	2007	5	11	3300000623
IHTX	12654254	2685869385	Trout Bog	Epilimnion	11/14/2007	2007	14	11	3300000773
IHTP	1183351	260473483	Trout Bog	Epilimnion	4/30/2008	2008	30	4	3300000593
IHTS	690898	147265030	Trout Bog	Epilimnion	5/22/2008	2008	22	5	3300000590
IHTT	1593632	340015005	Trout Bog	Epilimnion	5/29/2008	2008	29	5	3300000598
IHTI	2455241	515243816	Trout Bog	Epilimnion	6/13/2008	2008	13	6	3300000600
IHTN	5393395	1112641791	Trout Bog	Epilimnion	6/24/2008	2008	24	6	3300000628
IHTO	4337884	922875764	Trout Bog	Epilimnion	7/1/2008	2008	1	7	3300000616
IHPI	611509	131273063	Trout Bog	Epilimnion	7/8/2008	2008	8	7	3300000587
IHTA	6477913	1435579792	Trout Bog	Epilimnion	7/15/2008	2008	15	7	3300000645
IHTB	286129	61746695	Trout Bog	Epilimnion	7/22/2008	2008	22	7	3300000585
IHSY	30817664	6963120710	Trout Bog	Epilimnion	7/29/2008	2008	29	7	3300000788
IHSZ	7277550	1625625048	Trout Bog	Epilimnion	8/5/2008	2008	5	8	3300000742
IHTH	4266471	957146154	Trout Bog	Epilimnion	8/12/2008	2008	12	8	3300000612
IHTF	6825155	1490237680	Trout Bog	Epilimnion	8/19/2008	2008	19	8	3300000638
IHTG	10264750	2266038417	Trout Bog	Epilimnion	8/25/2008	2008	25	8	3300000768
IHSP	7113079	1547698911	Trout Bog	Epilimnion	9/9/2008	2008	9	9	3300000631
IHTC	7292233	1575815611	Trout Bog	Epilimnion	9/20/2008	2008	20	9	3300000743
IHSX	5396041	1198927313	Trout Bog	Epilimnion	10/4/2008	2008	4	10	3300000630
IHSO	9531420	2033383110	Trout Bog	Epilimnion	10/23/2008	2008	23	10	3300000758
IHSU	12942806	2826243823	Trout Bog	Epilimnion	5/29/2009	2009	29	5	3300000769
IHSW	10167506	2215531542	Trout Bog	Epilimnion	6/3/2009	2009	3	6	3300000764
IHSS	642834	136411816	Trout Bog	Epilimnion	6/8/2009	2009	8	6	3300000588
IHSN	7505818	1525747667	Trout Bog	Epilimnion	6/23/2009	2009	23	6	3300000649
IHSI	4369945	925058464	Trout Bog	Epilimnion	6/29/2009	2009	29	6	3300000735
IHPX	6653197	1412402963	Trout Bog	Epilimnion	7/7/2009	2009	7	7	3300000646
IHPW	6944310	1478761364	Trout Bog	Epilimnion	7/13/2009	2009	13	7	3300000648
IHPT	7798863	1603245261	Trout Bog	Epilimnion	7/21/2009	2009	21	7	3300000737
IHPP	2412328	509322211	Trout Bog	Epilimnion	7/27/2009	2009	27	7	3300000601
IHPS	7146678	1512055489	Trout Bog	Epilimnion	8/3/2009	2009	3	8	3300000647
IHXC	8206195	1750698527	Trout Bog	Epilimnion	8/11/2009	2009	11	8	3300000748
IHXB	6754392	1442164299	Trout Bog	Epilimnion	8/18/2009	2009	18	8	3300000627
HZIF	172147	###############################################################################################################################################################################################################################################################	Epilimnion	Epilimnion	6/3/2009	2009	3	6	3300000176	sequenced on Illumina GAIIx
HZHX	130632	###############################################################################################################################################################################################################################################################	Epilimnion	Epilimnion	8/18/2009	2009	18	8	3300000203	sequenced on Illumina GAIIx
IHXI	1612380	342563544	Trout Bog	Hypolimnion	5/28/2007	2007	28	5	3300000599
IHWF	3708198	801080302	Trout Bog	Hypolimnion	6/7/2007	2007	7	6	3300000610
IHUS	3511992	752939133	Trout Bog	Hypolimnion	6/13/2007	2007	13	6	3300000608
IHWI	8371360	1796913700	Trout Bog	Hypolimnion	6/27/2007	2007	27	6	3300000751
IHWN	7116839	1488046660	Trout Bog	Hypolimnion	7/2/2007	2007	2	7	3300000636
IHWG	7400745	1533862767	Trout Bog	Hypolimnion	7/12/2007	2007	12	7	3300000640
IHWH	9958688	2174005593	Trout Bog	Hypolimnion	7/25/2007	2007	25	7	3300000767
IHUZ	10125002	2143406512	Trout Bog	Hypolimnion	7/31/2007	2007	31	7	3300000745
IHSA	6834363	1426065221	Trout Bog	Hypolimnion	8/9/2007	2007	9	8	3300000625
IHWA	6241863	1366349514	Trout Bog	Hypolimnion	8/20/2007	2007	20	8	3300000641
IHWY	5310084	1116544989	Trout Bog	Hypolimnion	8/27/2007	2007	27	8	3300000621
IHWB	5241353	1108252187	Trout Bog	Hypolimnion	9/10/2007	2007	10	9	3300000620
IHWU	6177609	1296750406	Trout Bog	Hypolimnion	9/17/2007	2007	17	9	3300000635
IHXG	5779147	1230338286	Trout Bog	Hypolimnion	10/1/2007	2007	1	10	3300000629
IHXO	6100129	1285584479	Trout Bog	Hypolimnion	10/16/2007	2007	16	10	3300000632
IHXN	6434372	1381886862	Trout Bog	Hypolimnion	11/5/2007	2007	5	11	3300000643
IHXW	4291617	906676917	Trout Bog	Hypolimnion	11/14/2007	2007	14	11	3300000613
IHPY	6990840	1571558807	Trout Bog	Hypolimnion	5/22/2008	2008	22	5	3300000739
IHSB	5422624	1165163015	Trout Bog	Hypolimnion	5/29/2008	2008	29	5	3300000626
IHWS	2433752	524125272	Trout Bog	Hypolimnion	6/13/2008	2008	13	6	3300000602
IHWX	9589080	2054399624	Trout Bog	Hypolimnion	7/1/2008	2008	1	7	3300000760
IHWW	4149315	896531905	Trout Bog	Hypolimnion	7/8/2008	2008	8	7	3300000611
IHXP	14530892	3157963623	Trout Bog	Hypolimnion	7/15/2008	2008	15	7	3300000776
IHXT	9560844	2134565324	Trout Bog	Hypolimnion	7/22/2008	2008	22	7	3300000762
IHXH	8498462	1818080350	Trout Bog	Hypolimnion	7/29/2008	2008	29	7	3300000738
IHXA	7836070	1733914789	Trout Bog	Hypolimnion	8/5/2008	2008	5	8	3300000746
IHXF	5095520	1131822927	Trout Bog	Hypolimnion	8/12/2008	2008	12	8	3300000624
IHXU	6258676	1351877737	Trout Bog	Hypolimnion	8/19/2008	2008	19	8	3300000644
IHXS	7213339	1560291546	Trout Bog	Hypolimnion	8/25/2008	2008	25	8	3300000741
IHXX	9324966	2008140074	Trout Bog	Hypolimnion	9/9/2008	2008	9	9	3300000755
IHPO	3302507	724004244	Trout Bog	Hypolimnion	9/20/2008	2008	20	9	3300000607
IHWP	11182694	2430252063	Trout Bog	Hypolimnion	10/4/2008	2008	4	10	3300000771
IHPN	9232161	1978530700	Trout Bog	Hypolimnion	10/23/2008	2008	23	10	3300000753
IHWT	9220427	2018911602	Trout Bog	Hypolimnion	5/29/2009	2009	29	5	3300000759
IHTZ	14080581	2931959657	Trout Bog	Hypolimnion	6/3/2009	2009	3	6	3300000775
IHXY	8169605	1725473164	Trout Bog	Hypolimnion	6/15/2009	2009	15	6	3300000747
IHUN	11495928	2449086088	Trout Bog	Hypolimnion	6/23/2009	2009	23	6	3300000770
IHUO	8365964	1745220927	Trout Bog	Hypolimnion	6/29/2009	2009	29	6	3300000749
IHUP	11981263	2557580219	Trout Bog	Hypolimnion	7/7/2009	2009	7	7	3300000772
IHUA	10939925	2297592555	Trout Bog	Hypolimnion	7/13/2009	2009	13	7	3300000766
IHUB	4407018	917718303	Trout Bog	Hypolimnion	7/21/2009	2009	21	7	3300000614
IHUC	9714025	2042797905	Trout Bog	Hypolimnion	7/27/2009	2009	27	7	3300000757
IHUH	7410276	1520796010	Trout Bog	Hypolimnion	8/3/2009	2009	3	8	3300000744
IHUI	5489435	1107508420	Trout Bog	Hypolimnion	8/11/2009	2009	11	8	3300000617
IHUF	10084366	2133116346	Trout Bog	Hypolimnion	8/18/2009	2009	18	8	3300000763
HZHZ	125385	87219173	Trout Bog	Hypolimnion	6/3/2009	2009	3	6	3300000162	sequenced on Illumina GAIIx
HZIC	123412	72801538	Trout Bog	Hypolimnion	8/18/2009	2009	18	8	3300000177	sequenced on Illumina GAIIx
