# Supplementary material for: Freshwater carbon and nutrient cycles revealed through reconstructed population genomes
Source: PeerJ. 2018 Dec 10;6:e6075. doi: 10.7717/peerj.6075 (PMC6292386; doi:10.7717/peerj.6075)
Supplement: Supplemental Information 6 — Average nucleotide identity (ANI) was calculated between all MAGs in our dataset. MAGs with extremely high ANIs (>97%) are likely from the same populations. [file peerj-06-6075-s006.csv]

MAG1	MAG2	ANI
2582580542	2582580512	67.55
2582580547	2582580512	67.99
2582580569	2582580512	67.79
2582580611	2582580512	67.58
2582580638	2582580512	65.79
2582580671	2582580512	72.88
2582580526	2582580513	68.19
2582580538	2582580513	67.6
2582580544	2582580513	71.36
2582580600	2582580513	68.79
2582580627	2582580513	68.71
2582580631	2582580513	66.65
2582580641	2582580513	67.87
2582580680	2582580513	69.92
2582580705	2582580513	67.67
2582580612	2582580514	68.78
2582580538	2582580515	69.12
2582580556	2582580515	67.86
2582580557	2582580515	68.29
2582580565	2582580515	68.07
2582580566	2582580515	66.1
2582580600	2582580515	68.79
2582580609	2582580515	69.07
2582580620	2582580515	66.07
2582580621	2582580515	66.54
2582580633	2582580515	66.27
2582580642	2582580515	66.85
2582580653	2582580515	67.99
2582580658	2582580515	68.65
2582580659	2582580515	68.81
2582580674	2582580515	64.5
2582580700	2582580515	68.42
2582580712	2582580515	67.41
2593339176	2582580515	62.93
2593339177	2582580515	66.6
2582580650	2582580516	68.36
2582580520	2582580517	69.54
2582580528	2582580517	66.37
2582580530	2582580517	72.28
2582580539	2582580517	72.02
2582580544	2582580517	67.42
2582580554	2582580517	73.72
2582580564	2582580517	64.18
2582580565	2582580517	70.44
2582580631	2582580517	68.02
2582580634	2582580517	67.39
2582580635	2582580517	66.33
2582580670	2582580517	56.81
2593339185	2582580517	66.74
2582580537	2582580518	70.46
2582580552	2582580518	68.36
2582580567	2582580518	75.37
2582580584	2582580518	88.43
2582580533	2582580519	64.84
2582580583	2582580519	67.87
2582580603	2582580519	60.76
2582580620	2582580519	67.09
2582580517	2582580520	69.38
2582580530	2582580520	69.09
2582580539	2582580520	69.16
2582580544	2582580520	69.11
2582580554	2582580520	68.84
2582580565	2582580520	69.09
2582580617	2582580520	69.14
2582580631	2582580520	68.5
2582580641	2582580520	67.82
2582580680	2582580520	67.56
2593339181	2582580520	71.63
2593339185	2582580520	68.73
2593339189	2582580520	71.36
2582580523	2582580521	71.4
2582580540	2582580521	65
2582580573	2582580521	71.06
2582580664	2582580521	71.13
2582580526	2582580522	67.48
2582580542	2582580522	69.09
2582580592	2582580522	79.76
2582580664	2582580522	68.67
2582580706	2582580522	69.04
2582580521	2582580523	71.28
2582580524	2582580523	69.57
2582580544	2582580523	68.27
2582580546	2582580523	70.27
2582580573	2582580523	73.87
2582580607	2582580523	70.33
2582580616	2582580523	68.24
2582580638	2582580523	70.08
2582580664	2582580523	73.58
2582580665	2582580523	68.86
2582580668	2582580523	67.97
2582580674	2582580523	67.16
2582580688	2582580523	70.32
2582580523	2582580524	69.64
2582580538	2582580524	68.34
2582580546	2582580524	79.48
2582580573	2582580524	55.91
2582580577	2582580524	70.39
2582580606	2582580524	69.99
2582580616	2582580524	70.67
2582580637	2582580524	68.86
2582580638	2582580524	69.36
2582580641	2582580524	69.69
2582580650	2582580524	79.34
2582580688	2582580524	70.08
2582580703	2582580524	68.65
2582580531	2582580525	70.82
2582580538	2582580525	68.2
2582580551	2582580525	79.23
2582580576	2582580525	75.45
2582580577	2582580525	79.61
2582580606	2582580525	70.43
2582580641	2582580525	68.83
2582580658	2582580525	69.06
2582580659	2582580525	69.48
2582580513	2582580526	68.13
2582580522	2582580526	68.05
2582580538	2582580526	67.46
2582580542	2582580526	68.18
2582580547	2582580526	68.73
2582580556	2582580526	68.5
2582580600	2582580526	60.42
2582580638	2582580526	68.45
2582580641	2582580526	68.21
2582580662	2582580526	65.92
2582580663	2582580526	52.13
2582580680	2582580526	68.4
2582580549	2582580527	69.35
2582580567	2582580527	67.05
2582580586	2582580527	68.92
2582580590	2582580527	68.05
2582580592	2582580527	70.64
2582580690	2582580527	70.78
2582580692	2582580527	67.54
2593339182	2582580527	69.6
2582580517	2582580528	67.02
2582580550	2582580528	72.33
2582580555	2582580528	69.76
2582580564	2582580528	68.31
2582580572	2582580528	69.78
2582580575	2582580528	70.94
2582580595	2582580528	66.65
2582580608	2582580528	69.75
2582580627	2582580528	69.38
2582580630	2582580528	70.25
2582580632	2582580528	70.18
2582580635	2582580528	71.29
2582580657	2582580528	71.33
2582580675	2582580528	69.97
2582580705	2582580528	69.73
2593339190	2582580528	70.95
2582580547	2582580529	66.98
2582580644	2582580529	66.86
2582580683	2582580529	66.86
2582580517	2582580530	72.29
2582580520	2582580530	69.04
2582580539	2582580530	71.03
2582580544	2582580530	66.34
2582580554	2582580530	71.63
2582580565	2582580530	69.51
2582580571	2582580530	67.58
2582580617	2582580530	68.57
2582580628	2582580530	67.04
2582580631	2582580530	68.87
2582580634	2582580530	66.79
2582580670	2582580530	63.28
2582580671	2582580530	67.88
2593339185	2582580530	62.39
2582580525	2582580531	69.08
2582580551	2582580531	70.51
2582580577	2582580531	68.29
2582580584	2582580531	68.44
2582580533	2582580532	67.6
2582580541	2582580532	72.66
2582580588	2582580532	70.18
2582580589	2582580532	68.36
2582580596	2582580532	67.61
2582580597	2582580532	66.78
2582580601	2582580532	69.29
2582580605	2582580532	68.92
2582580614	2582580532	71.83
2582580640	2582580532	68.13
2582580643	2582580532	69.25
2582580669	2582580532	68.22
2582580685	2582580532	62.16
2593339183	2582580532	74.95
2582580519	2582580533	65.88
2582580532	2582580533	67.16
2582580541	2582580533	69.13
2582580589	2582580533	64.72
2582580596	2582580533	65.15
2582580601	2582580533	71.31
2582580605	2582580533	66.24
2582580614	2582580533	67.95
2582580643	2582580533	68.76
2582580669	2582580533	66.99
2582580685	2582580533	66.47
2582580540	2582580536	64.69
2582580558	2582580536	74.62
2582580560	2582580536	75.18
2582580578	2582580536	72.04
2582580611	2582580536	68.79
2582580518	2582580537	71.15
2582580552	2582580537	70.97
2582580567	2582580537	70.84
2582580513	2582580538	67.79
2582580515	2582580538	69.93
2582580524	2582580538	68.28
2582580525	2582580538	67.64
2582580526	2582580538	67.75
2582580542	2582580538	68.24
2582580551	2582580538	66.43
2582580556	2582580538	71.16
2582580557	2582580538	61.47
2582580558	2582580538	66.19
2582580559	2582580538	68.1
2582580573	2582580538	66.84
2582580576	2582580538	61.83
2582580577	2582580538	67.76
2582580600	2582580538	71.13
2582580609	2582580538	69.24
2582580631	2582580538	56.53
2582580637	2582580538	71.14
2582580653	2582580538	69.89
2582580658	2582580538	69.68
2582580659	2582580538	70.27
2582580664	2582580538	68.63
2582580680	2582580538	67.59
2582580688	2582580538	67.82
2582580691	2582580538	68.14
2582580700	2582580538	69.26
2593339187	2582580538	66.8
2582580517	2582580539	70.93
2582580520	2582580539	69.09
2582580530	2582580539	71.06
2582580554	2582580539	72.38
2582580565	2582580539	70.37
2582580705	2582580539	66.05
2582580521	2582580540	62.56
2582580536	2582580540	69
2582580578	2582580540	68.41
2582580607	2582580540	67.2
2582580705	2582580540	73.08
2593339190	2582580540	71.04
2582580532	2582580541	72.7
2582580533	2582580541	69.76
2582580563	2582580541	67.37
2582580588	2582580541	69.06
2582580589	2582580541	64.42
2582580596	2582580541	70.06
2582580601	2582580541	69.6
2582580605	2582580541	69.56
2582580614	2582580541	72.45
2582580640	2582580541	65.88
2582580643	2582580541	67.68
2582580669	2582580541	69.87
2582580685	2582580541	66.16
2582580693	2582580541	66.89
2582580512	2582580542	67.65
2582580522	2582580542	68.77
2582580526	2582580542	68.29
2582580538	2582580542	68.46
2582580546	2582580542	69.78
2582580547	2582580542	70.2
2582580573	2582580542	68.1
2582580593	2582580542	67.21
2582580600	2582580542	68.45
2582580606	2582580542	77.66
2582580611	2582580542	69.03
2582580637	2582580542	68.61
2582580640	2582580542	77.97
2582580648	2582580542	68.81
2582580653	2582580542	68.93
2582580662	2582580542	68.27
2582580665	2582580542	68.2
2582580669	2582580542	81.01
2582580680	2582580542	70.11
2582580687	2582580542	69.81
2582580688	2582580542	68.6
2582580700	2582580542	69.52
2582580703	2582580542	68.16
2582580568	2582580543	66.93
2582580586	2582580543	68.75
2582580597	2582580543	68.04
2582580679	2582580543	62.42
2582580690	2582580543	68.17
2582580513	2582580544	70.15
2582580517	2582580544	65.35
2582580520	2582580544	69.05
2582580523	2582580544	68.48
2582580530	2582580544	67.98
2582580547	2582580544	67.18
2582580554	2582580544	66.41
2582580631	2582580544	69.76
2582580680	2582580544	68.21
2593339185	2582580544	67.92
2582580523	2582580546	70.19
2582580524	2582580546	78.98
2582580542	2582580546	65.35
2582580616	2582580546	71.06
2582580638	2582580546	70.92
2582580688	2582580546	71.47
2582580691	2582580546	69.79
2582580512	2582580547	67.95
2582580526	2582580547	68.92
2582580529	2582580547	66.89
2582580542	2582580547	70.08
2582580544	2582580547	67.7
2582580560	2582580547	66.16
2582580590	2582580547	71.2
2582580611	2582580547	68.32
2582580622	2582580547	67.85
2582580651	2582580547	67.6
2582580691	2582580547	67.41
2582580613	2582580548	67.21
2582580527	2582580549	73.02
2582580586	2582580549	69.26
2582580587	2582580549	68.61
2582580592	2582580549	75.55
2582580597	2582580549	69.37
2582580599	2582580549	70.59
2582580602	2582580549	69.79
2582580613	2582580549	68.91
2582580690	2582580549	75.92
2582580708	2582580549	67.9
2582580528	2582580550	72.18
2582580553	2582580550	67.46
2582580555	2582580550	69.36
2582580564	2582580550	69.78
2582580572	2582580550	70.05
2582580575	2582580550	70.66
2582580595	2582580550	68.86
2582580608	2582580550	69.01
2582580627	2582580550	70.07
2582580630	2582580550	70.13
2582580632	2582580550	70.17
2582580635	2582580550	70.65
2582580657	2582580550	70.01
2582580675	2582580550	69.76
2582580705	2582580550	70.18
2593339190	2582580550	70.73
2582580525	2582580551	79.15
2582580531	2582580551	63.96
2582580538	2582580551	58.83
2582580576	2582580551	75.85
2582580577	2582580551	79.39
2582580600	2582580551	58.62
2582580606	2582580551	68.17
2582580641	2582580551	69.8
2582580659	2582580551	69.08
2582580664	2582580551	69.22
2582580518	2582580552	68.98
2582580537	2582580552	68.41
2582580567	2582580552	69.62
2582580584	2582580552	71.24
2582580550	2582580553	66.76
2582580572	2582580553	69.05
2582580608	2582580553	68.03
2582580635	2582580553	67.73
2582580517	2582580554	73.67
2582580520	2582580554	68.89
2582580530	2582580554	71.66
2582580539	2582580554	72.27
2582580544	2582580554	66.13
2582580565	2582580554	69.9
2582580628	2582580554	67.91
2582580670	2582580554	68.32
2582580689	2582580554	65.87
2582580528	2582580555	69.87
2582580550	2582580555	69.62
2582580564	2582580555	69.66
2582580572	2582580555	68.01
2582580575	2582580555	70.55
2582580595	2582580555	67.44
2582580608	2582580555	70.61
2582580627	2582580555	69.89
2582580630	2582580555	70.32
2582580632	2582580555	69.69
2582580635	2582580555	70.2
2582580640	2582580555	67.83
2582580657	2582580555	70.09
2582580675	2582580555	69.69
2582580705	2582580555	69.64
2593339190	2582580555	69.44
2582580515	2582580556	68.21
2582580526	2582580556	69.42
2582580538	2582580556	71.23
2582580569	2582580556	70.31
2582580572	2582580556	70.16
2582580593	2582580556	68.12
2582580600	2582580556	71.62
2582580606	2582580556	67.85
2582580607	2582580556	66.13
2582580609	2582580556	67.64
2582580620	2582580556	67.74
2582580637	2582580556	72.52
2582580649	2582580556	70.24
2582580653	2582580556	73.17
2582580658	2582580556	70.42
2582580659	2582580556	70.66
2582580664	2582580556	68.46
2582580680	2582580556	69.64
2582580688	2582580556	69.32
2582580689	2582580556	69.33
2582580700	2582580556	69.08
2582580703	2582580556	68.73
2582580706	2582580556	69.74
2582580712	2582580556	68.02
2593339183	2582580556	65.58
2593339187	2582580556	68.47
2582580515	2582580557	68.52
2582580538	2582580557	67.09
2582580600	2582580557	68.37
2582580620	2582580557	72.14
2582580621	2582580557	71.68
2582580623	2582580557	69.19
2582580624	2582580557	66.33
2582580633	2582580557	71.95
2582580642	2582580557	71.94
2582580649	2582580557	67.12
2582580653	2582580557	68.08
2582580659	2582580557	66.32
2582580700	2582580557	68.82
2582580711	2582580557	72.16
2593339176	2582580557	68.69
2593339177	2582580557	71.95
2593339182	2582580557	67.49
2593339188	2582580557	71.76
2582580536	2582580558	74.63
2582580538	2582580558	66.54
2582580560	2582580558	74.83
2582580578	2582580558	72.69
2582580641	2582580558	66.79
2582580538	2582580559	67.54
2582580573	2582580559	68.19
2582580600	2582580559	70.38
2582580637	2582580559	68.67
2582580638	2582580559	68.21
2582580641	2582580559	68.02
2582580665	2582580559	68.45
2582580680	2582580559	68.38
2582580688	2582580559	69.19
2582580691	2582580559	68.55
2593339181	2582580559	73.37
2593339189	2582580559	72.69
2582580536	2582580560	74.76
2582580547	2582580560	67.21
2582580558	2582580560	74.87
2582580578	2582580560	72.14
2582580611	2582580560	66.51
2582580697	2582580560	65.57
2582580598	2582580561	68.68
2582580620	2582580561	68.49
2582580623	2582580561	73.7
2582580649	2582580561	64.33
2582580658	2582580561	62.46
2582580659	2582580561	67.86
2582580677	2582580561	68.46
2582580712	2582580561	71.61
2593339176	2582580561	73.45
2593339182	2582580561	66.76
2593339187	2582580561	68.82
2593339192	2582580561	73.83
2582580541	2582580563	67.13
2582580587	2582580563	74.77
2582580589	2582580563	68.1
2582580590	2582580563	69.98
2582580596	2582580563	67.74
2582580597	2582580563	68
2582580610	2582580563	70.63
2582580685	2582580563	68.68
2582580517	2582580564	64.72
2582580528	2582580564	70.3
2582580550	2582580564	69.92
2582580555	2582580564	69.82
2582580572	2582580564	68.93
2582580575	2582580564	71.01
2582580595	2582580564	68.54
2582580608	2582580564	69.16
2582580627	2582580564	69.89
2582580630	2582580564	70.07
2582580632	2582580564	69.39
2582580635	2582580564	69.92
2582580657	2582580564	69.77
2582580675	2582580564	69.89
2582580705	2582580564	69.9
2593339190	2582580564	69.7
2582580515	2582580565	67.76
2582580517	2582580565	70.5
2582580520	2582580565	69.61
2582580530	2582580565	69.68
2582580539	2582580565	70.6
2582580554	2582580565	70.04
2582580595	2582580565	66.26
2582580617	2582580565	67.51
2582580627	2582580565	68.59
2582580628	2582580565	65.79
2582580634	2582580565	68.08
2582580657	2582580565	67.51
2582580670	2582580565	54.37
2582580705	2582580565	67.47
2593339185	2582580565	67.59
2582580515	2582580566	66.04
2582580615	2582580566	70.79
2582580621	2582580566	69.07
2582580639	2582580566	70.08
2582580646	2582580566	71.06
2582580677	2582580566	63.06
2593339176	2582580566	53.98
2593339178	2582580566	71.16
2593339187	2582580566	66.6
2593339191	2582580566	69.77
2593339192	2582580566	67.26
2582580518	2582580567	74.71
2582580527	2582580567	67.67
2582580537	2582580567	69.44
2582580552	2582580567	70.14
2582580584	2582580567	75.36
2582580677	2582580567	67.39
2582580543	2582580568	66.54
2582580586	2582580568	67.36
2582580588	2582580568	67.18
2582580512	2582580569	67.69
2582580556	2582580569	70.42
2582580616	2582580569	67.31
2582580625	2582580569	67.44
2582580639	2582580569	66.33
2582580649	2582580569	70.44
2582580671	2582580569	75.79
2593339184	2582580569	68.08
2582580530	2582580571	68.41
2582580580	2582580571	74.63
2582580583	2582580571	69.38
2582580597	2582580571	67.52
2582580528	2582580572	69.82
2582580550	2582580572	69.95
2582580553	2582580572	68.58
2582580555	2582580572	67.39
2582580556	2582580572	67.18
2582580564	2582580572	69.09
2582580575	2582580572	70.25
2582580595	2582580572	68.43
2582580608	2582580572	72.35
2582580627	2582580572	70.16
2582580630	2582580572	70.18
2582580632	2582580572	70.24
2582580635	2582580572	69.16
2582580657	2582580572	70.48
2582580670	2582580572	66.73
2582580675	2582580572	69.59
2582580697	2582580572	67.97
2582580705	2582580572	70.34
2593339176	2582580572	52.56
2593339181	2582580572	66.53
2593339190	2582580572	70.38
2582580521	2582580573	71.63
2582580523	2582580573	73.98
2582580524	2582580573	66.17
2582580538	2582580573	68.16
2582580542	2582580573	67.68
2582580559	2582580573	68.51
2582580593	2582580573	69.53
2582580600	2582580573	67.98
2582580607	2582580573	70.33
2582580624	2582580573	73.02
2582580637	2582580573	67.76
2582580641	2582580573	68.32
2582580664	2582580573	74.71
2582580671	2582580573	69.93
2582580680	2582580573	69.49
2582580688	2582580573	70.45
2582580528	2582580575	70.9
2582580550	2582580575	70.67
2582580555	2582580575	70.67
2582580564	2582580575	70.99
2582580572	2582580575	69.86
2582580595	2582580575	68.97
2582580608	2582580575	69.41
2582580627	2582580575	68.83
2582580630	2582580575	71.36
2582580632	2582580575	70.9
2582580635	2582580575	73.49
2582580657	2582580575	71.28
2582580675	2582580575	70.92
2582580705	2582580575	68.68
2593339190	2582580575	71.87
2582580525	2582580576	75.55
2582580538	2582580576	65.38
2582580551	2582580576	76.11
2582580577	2582580576	74.2
2582580600	2582580576	68.93
2582580631	2582580576	69.31
2582580641	2582580576	67.77
2582580653	2582580576	58.49
2582580662	2582580576	67.6
2582580524	2582580577	70.31
2582580525	2582580577	79.68
2582580531	2582580577	68.4
2582580538	2582580577	65.35
2582580551	2582580577	78.53
2582580576	2582580577	74.82
2582580641	2582580577	68.08
2582580658	2582580577	67.44
2582580672	2582580577	69.6
2582580536	2582580578	72.03
2582580540	2582580578	64
2582580558	2582580578	72.42
2582580560	2582580578	72.26
2582580611	2582580578	68.49
2582580654	2582580579	72.65
2582580571	2582580580	74.5
2582580583	2582580580	69.51
2582580590	2582580580	67.96
2582580702	2582580580	67.39
2582580611	2582580581	64.35
2582580519	2582580583	67.53
2582580571	2582580583	68.72
2582580580	2582580583	69.99
2582580613	2582580583	68.01
2593339176	2582580583	67.72
2582580518	2582580584	88.57
2582580531	2582580584	69.02
2582580552	2582580584	71.3
2582580567	2582580584	75.05
2582580669	2582580585	66.83
2582580527	2582580586	68.9
2582580543	2582580586	68.49
2582580549	2582580586	69.16
2582580568	2582580586	67.35
2582580588	2582580586	67.85
2582580592	2582580586	68.93
2582580599	2582580586	72.92
2582580602	2582580586	68.66
2582580613	2582580586	69.2
2582580549	2582580587	68.64
2582580563	2582580587	72.74
2582580589	2582580587	67
2582580590	2582580587	69.72
2582580592	2582580587	68.23
2582580596	2582580587	68.43
2582580610	2582580587	71.33
2582580640	2582580587	70.17
2582580685	2582580587	68.27
2582580690	2582580587	68.84
2582580532	2582580588	68.64
2582580541	2582580588	69.19
2582580568	2582580588	63.3
2582580586	2582580588	68.39
2582580596	2582580588	68.93
2582580601	2582580588	69.01
2582580613	2582580588	66.77
2582580643	2582580588	69.76
2582580685	2582580588	68.83
2582580697	2582580588	65.58
2582580532	2582580589	67.08
2582580533	2582580589	66.95
2582580541	2582580589	66.87
2582580563	2582580589	67.25
2582580587	2582580589	66.84
2582580596	2582580589	70.99
2582580601	2582580589	68.76
2582580603	2582580589	63.01
2582580605	2582580589	67.69
2582580614	2582580589	68.46
2582580640	2582580589	69.86
2582580643	2582580589	70.86
2582580669	2582580589	70.23
2582580685	2582580589	69.38
2582580527	2582580590	68.15
2582580547	2582580590	72.43
2582580563	2582580590	69.88
2582580580	2582580590	67.49
2582580587	2582580590	69.65
2582580592	2582580590	67.78
2582580597	2582580590	67.32
2582580599	2582580590	69.85
2582580610	2582580590	68.98
2582580613	2582580590	68.02
2582580614	2582580590	54.4
2582580643	2582580590	68.72
2582580654	2582580590	70.93
2582580685	2582580590	68.39
2582580697	2582580590	66.32
2582580522	2582580592	55.84
2582580527	2582580592	72.88
2582580549	2582580592	75.59
2582580586	2582580592	69.7
2582580587	2582580592	67.71
2582580590	2582580592	67.79
2582580596	2582580592	63.86
2582580613	2582580592	66.72
2582580650	2582580592	67.28
2582580690	2582580592	74.74
2582580692	2582580592	68.6
2582580542	2582580593	66.53
2582580556	2582580593	67.03
2582580573	2582580593	69.59
2582580600	2582580593	67.22
2582580607	2582580593	69.59
2582580638	2582580593	74.89
2582580641	2582580593	67.05
2582580653	2582580593	67.69
2582580664	2582580593	68.41
2582580671	2582580593	69.33
2582580680	2582580593	69.19
2582580688	2582580593	69.07
2582580701	2582580593	78.33
2593339185	2582580593	70.24
2582580528	2582580595	68.72
2582580550	2582580595	68.98
2582580555	2582580595	67.96
2582580564	2582580595	68.26
2582580565	2582580595	66.55
2582580572	2582580595	68.16
2582580575	2582580595	68.08
2582580608	2582580595	67.93
2582580627	2582580595	68.89
2582580632	2582580595	68.5
2582580635	2582580595	68.1
2582580657	2582580595	67.65
2582580675	2582580595	67.61
2582580705	2582580595	67.45
2593339190	2582580595	66.97
2582580532	2582580596	68.02
2582580533	2582580596	66.68
2582580541	2582580596	68.92
2582580563	2582580596	69.6
2582580587	2582580596	68.82
2582580588	2582580596	69.03
2582580589	2582580596	70.98
2582580592	2582580596	62.17
2582580601	2582580596	67.16
2582580613	2582580596	68.69
2582580614	2582580596	67.65
2582580624	2582580596	65.46
2582580640	2582580596	72.54
2582580643	2582580596	70.67
2582580647	2582580596	69.59
2582580669	2582580596	71.4
2582580685	2582580596	71.33
2582580532	2582580597	66.97
2582580543	2582580597	67.95
2582580549	2582580597	69.01
2582580563	2582580597	68.06
2582580571	2582580597	67.52
2582580590	2582580597	67.42
2582580599	2582580597	69.04
2582580601	2582580597	66.62
2582580602	2582580597	71.14
2582580614	2582580597	67.4
2582580682	2582580597	69.65
2582580685	2582580597	68.19
2582580690	2582580597	69.28
2582580692	2582580597	67.05
2582580561	2582580598	68.14
2582580609	2582580598	75.14
2582580620	2582580598	67.45
2582580623	2582580598	69.13
2582580649	2582580598	85.08
2582580712	2582580598	69
2593339176	2582580598	69.57
2593339182	2582580598	84.88
2593339191	2582580598	68.45
2593339192	2582580598	68.93
2582580549	2582580599	70.29
2582580586	2582580599	72.97
2582580590	2582580599	68.77
2582580597	2582580599	68.98
2582580610	2582580599	67.53
2582580613	2582580599	67.75
2582580614	2582580599	68.34
2582580690	2582580599	69.11
2582580513	2582580600	69.15
2582580515	2582580600	68.68
2582580526	2582580600	68.44
2582580538	2582580600	70.37
2582580542	2582580600	67.95
2582580551	2582580600	67.23
2582580556	2582580600	71.77
2582580557	2582580600	68.38
2582580559	2582580600	67.9
2582580573	2582580600	67.5
2582580576	2582580600	64.59
2582580593	2582580600	67.84
2582580606	2582580600	67.95
2582580609	2582580600	69.38
2582580620	2582580600	66.23
2582580637	2582580600	74.07
2582580648	2582580600	69.23
2582580653	2582580600	73.88
2582580658	2582580600	70.12
2582580659	2582580600	74.16
2582580688	2582580600	68.51
2582580700	2582580600	70.18
2593339187	2582580600	68.5
2582580532	2582580601	69.68
2582580533	2582580601	71.31
2582580541	2582580601	69.02
2582580588	2582580601	69.23
2582580589	2582580601	67.83
2582580596	2582580601	67.24
2582580597	2582580601	66.24
2582580605	2582580601	69.01
2582580614	2582580601	66.96
2582580640	2582580601	68.4
2582580643	2582580601	69.38
2582580669	2582580601	68.51
2582580685	2582580601	64.47
2582580549	2582580602	69.53
2582580586	2582580602	68.57
2582580597	2582580602	71.25
2582580519	2582580603	67.81
2582580589	2582580603	62.63
2582580613	2582580603	67.92
2582580640	2582580603	67.28
2582580532	2582580605	68.94
2582580533	2582580605	68.86
2582580541	2582580605	67.19
2582580589	2582580605	63.13
2582580601	2582580605	69.02
2582580614	2582580605	68.48
2582580669	2582580605	69.31
2582580685	2582580605	61.58
2582580524	2582580606	70.4
2582580525	2582580606	69.44
2582580542	2582580606	77.94
2582580551	2582580606	68.59
2582580556	2582580606	68.25
2582580600	2582580606	68.13
2582580607	2582580606	69.78
2582580637	2582580606	68.33
2582580653	2582580606	68.78
2582580658	2582580606	68.09
2582580659	2582580606	68.34
2582580669	2582580606	84.93
2582580680	2582580606	70.79
2582580688	2582580606	69.71
2582580523	2582580607	70.12
2582580540	2582580607	67.04
2582580556	2582580607	68.85
2582580573	2582580607	70.32
2582580593	2582580607	67.55
2582580606	2582580607	70.01
2582580638	2582580607	71.47
2582580664	2582580607	69.87
2582580665	2582580607	71.19
2582580668	2582580607	71.69
2582580688	2582580607	69.93
2582580691	2582580607	70.14
2582580528	2582580608	69.77
2582580550	2582580608	68.76
2582580553	2582580608	66.79
2582580555	2582580608	70.67
2582580564	2582580608	69.12
2582580572	2582580608	72.42
2582580575	2582580608	69.54
2582580595	2582580608	67.79
2582580627	2582580608	69.43
2582580630	2582580608	69.45
2582580632	2582580608	69.34
2582580635	2582580608	69.15
2582580657	2582580608	70.32
2582580675	2582580608	68.94
2582580705	2582580608	68.95
2593339190	2582580608	69.44
2582580515	2582580609	68.06
2582580538	2582580609	68.82
2582580556	2582580609	68.17
2582580598	2582580609	69.15
2582580600	2582580609	69.12
2582580637	2582580609	68.99
2582580659	2582580609	68.9
2593339187	2582580609	66.05
2582580563	2582580610	70.79
2582580587	2582580610	71.34
2582580590	2582580610	68.85
2582580599	2582580610	39.99
2582580685	2582580610	66.03
2582580693	2582580610	47.19
2582580699	2582580610	69.36
2582580512	2582580611	67.49
2582580536	2582580611	69.19
2582580542	2582580611	69.21
2582580547	2582580611	67.49
2582580560	2582580611	69.48
2582580578	2582580611	69.85
2582580581	2582580611	59.17
2582580641	2582580611	67.28
2582580695	2582580611	71.5
2582580514	2582580612	69.02
2582580548	2582580613	57.48
2582580549	2582580613	68.96
2582580583	2582580613	68.05
2582580586	2582580613	69.21
2582580588	2582580613	66.69
2582580590	2582580613	67.86
2582580592	2582580613	65.01
2582580596	2582580613	58.27
2582580599	2582580613	61.45
2582580603	2582580613	67.74
2582580616	2582580613	73.26
2582580647	2582580613	67.95
2582580685	2582580613	64.7
2582580532	2582580614	71.83
2582580533	2582580614	67.87
2582580541	2582580614	72.28
2582580589	2582580614	68.97
2582580590	2582580614	66.89
2582580596	2582580614	70.4
2582580597	2582580614	67.69
2582580599	2582580614	67.83
2582580601	2582580614	69.02
2582580605	2582580614	68.58
2582580624	2582580614	66.15
2582580640	2582580614	68.83
2582580669	2582580614	67.9
2582580685	2582580614	69.32
2582580566	2582580615	69.67
2582580624	2582580615	65.81
2582580639	2582580615	84.54
2582580646	2582580615	71.46
2582580677	2582580615	74.25
2582580686	2582580615	66.39
2582580702	2582580615	68.87
2582580712	2582580615	52.87
2593339178	2582580615	99.57
2593339187	2582580615	65.82
2593339191	2582580615	83.83
2582580523	2582580616	67.8
2582580524	2582580616	70.83
2582580546	2582580616	71.14
2582580569	2582580616	67.26
2582580613	2582580616	69.49
2582580712	2582580616	70.17
2582580520	2582580617	69.01
2582580530	2582580617	68.36
2582580565	2582580617	67.34
2582580628	2582580617	69.87
2582580631	2582580617	69.93
2582580634	2582580617	69.42
2582580640	2582580617	66.73
2582580652	2582580617	65.49
2582580669	2582580617	66.83
2582580670	2582580617	69.31
2582580671	2582580617	99.25
2582580697	2582580617	66.29
2593339185	2582580617	69.47
2593339187	2582580617	69.37
2582580515	2582580620	67.9
2582580519	2582580620	67.03
2582580556	2582580620	67.76
2582580557	2582580620	72.07
2582580561	2582580620	68.21
2582580598	2582580620	67.76
2582580600	2582580620	65.34
2582580621	2582580620	76.56
2582580633	2582580620	75.63
2582580642	2582580620	76.02
2582580658	2582580620	68.24
2582580674	2582580620	67.74
2582580700	2582580620	67.64
2582580711	2582580620	75.65
2582580712	2582580620	68.81
2593339177	2582580620	99.76
2593339187	2582580620	68.48
2593339188	2582580620	74.21
2582580515	2582580621	68.05
2582580557	2582580621	71.58
2582580566	2582580621	62.75
2582580620	2582580621	76.47
2582580623	2582580621	68.6
2582580633	2582580621	75.9
2582580640	2582580621	66
2582580642	2582580621	76.04
2582580658	2582580621	66.96
2582580669	2582580621	59.6
2582580711	2582580621	75.7
2593339176	2582580621	66.9
2593339177	2582580621	75.84
2593339188	2582580621	73.95
2582580547	2582580622	67.43
2582580625	2582580622	78.37
2582580651	2582580622	99.9
2582580669	2582580622	65.28
2582580677	2582580622	74.17
2582580680	2582580622	70.49
2582580682	2582580622	67.88
2582580712	2582580622	70.26
2593339184	2582580622	82.75
2582580557	2582580623	69.34
2582580561	2582580623	73.74
2582580598	2582580623	69.21
2582580621	2582580623	69.18
2582580649	2582580623	66.55
2582580664	2582580623	66.78
2582580677	2582580623	69.55
2582580699	2582580623	66.98
2582580712	2582580623	71.96
2593339176	2582580623	99.97
2593339182	2582580623	69.93
2593339187	2582580623	68.04
2593339192	2582580623	80.21
2582580557	2582580624	60.9
2582580573	2582580624	58.24
2582580596	2582580624	58.02
2582580614	2582580624	59.01
2582580615	2582580624	61.85
2582580621	2582580624	60.46
2582580642	2582580624	55.22
2582580653	2582580624	61.44
2582580673	2582580624	50.21
2582580699	2582580624	100
2582580711	2582580624	56.66
2593339176	2582580624	56.22
2593339187	2582580624	59.92
2582580569	2582580625	67.36
2582580622	2582580625	81.35
2582580651	2582580625	82.37
2582580665	2582580625	66.39
2582580669	2582580625	65.61
2593339184	2582580625	99.76
2582580513	2582580627	68.25
2582580528	2582580627	69.37
2582580550	2582580627	69.88
2582580555	2582580627	69.86
2582580564	2582580627	69.89
2582580565	2582580627	54.35
2582580572	2582580627	69.8
2582580575	2582580627	70.56
2582580595	2582580627	68.52
2582580608	2582580627	69.42
2582580628	2582580627	60.3
2582580630	2582580627	72.59
2582580632	2582580627	70.67
2582580635	2582580627	70.58
2582580657	2582580627	70.65
2582580668	2582580627	67.39
2582580670	2582580627	60.85
2582580671	2582580627	61.4
2582580675	2582580627	73.12
2582580688	2582580627	52.09
2582580705	2582580627	99.59
2593339190	2582580627	72.63
2582580530	2582580628	67.33
2582580554	2582580628	67.66
2582580565	2582580628	66.91
2582580617	2582580628	69.77
2582580627	2582580628	66.83
2582580631	2582580628	67.24
2582580634	2582580628	67.97
2582580670	2582580628	99.64
2582580671	2582580628	69.65
2582580644	2582580629	60.4
2582580650	2582580629	68.01
2582580683	2582580629	61.13
2582580698	2582580629	100
2582580528	2582580630	69.92
2582580550	2582580630	70.12
2582580555	2582580630	69.48
2582580564	2582580630	70.24
2582580572	2582580630	70.22
2582580575	2582580630	71.06
2582580608	2582580630	68.54
2582580627	2582580630	72.71
2582580632	2582580630	70.9
2582580635	2582580630	70.85
2582580657	2582580630	72.38
2582580675	2582580630	99.63
2582580705	2582580630	72.82
2593339190	2582580630	72.14
2582580513	2582580631	69.7
2582580517	2582580631	63.94
2582580520	2582580631	68.71
2582580530	2582580631	68.37
2582580538	2582580631	57.37
2582580544	2582580631	69.64
2582580576	2582580631	68.51
2582580617	2582580631	69.86
2582580628	2582580631	67.44
2582580634	2582580631	69
2582580640	2582580631	69.1
2582580652	2582580631	75.96
2582580669	2582580631	82.53
2582580670	2582580631	67.56
2582580671	2582580631	68.1
2582580675	2582580631	70.12
2582580688	2582580631	68.44
2582580691	2582580631	68.1
2582580697	2582580631	68.23
2593339185	2582580631	67.88
2582580528	2582580632	70.01
2582580550	2582580632	70.3
2582580555	2582580632	69.77
2582580564	2582580632	69.22
2582580572	2582580632	70.23
2582580575	2582580632	70.79
2582580595	2582580632	68.62
2582580608	2582580632	69.32
2582580627	2582580632	70.79
2582580630	2582580632	71.09
2582580635	2582580632	71.38
2582580657	2582580632	71.86
2582580675	2582580632	70.98
2582580705	2582580632	71.11
2593339190	2582580632	71.41
2582580515	2582580633	68.17
2582580557	2582580633	71.89
2582580620	2582580633	75.79
2582580621	2582580633	75.76
2582580637	2582580633	68.35
2582580642	2582580633	78.98
2582580653	2582580633	67.59
2582580659	2582580633	64.81
2582580674	2582580633	61.72
2582580711	2582580633	76.09
2582580712	2582580633	66.13
2593339177	2582580633	75.57
2593339188	2582580633	74.55
2582580517	2582580634	66.88
2582580530	2582580634	66.34
2582580565	2582580634	68.32
2582580617	2582580634	69.39
2582580628	2582580634	68.43
2582580631	2582580634	68.97
2582580670	2582580634	68.21
2582580671	2582580634	68.63
2593339185	2582580634	99.88
2582580517	2582580635	67.18
2582580528	2582580635	71.11
2582580550	2582580635	70.65
2582580553	2582580635	68.84
2582580555	2582580635	69.18
2582580564	2582580635	69.8
2582580572	2582580635	69.32
2582580575	2582580635	73.4
2582580595	2582580635	67.89
2582580608	2582580635	69.39
2582580627	2582580635	70.56
2582580630	2582580635	71.12
2582580632	2582580635	71.33
2582580657	2582580635	71.82
2582580675	2582580635	71.26
2582580705	2582580635	71.19
2593339190	2582580635	71.48
2582580524	2582580637	68.55
2582580538	2582580637	70.65
2582580542	2582580637	68.3
2582580556	2582580637	71.71
2582580559	2582580637	68.07
2582580573	2582580637	67.71
2582580600	2582580637	74.28
2582580606	2582580637	68.43
2582580609	2582580637	68.97
2582580633	2582580637	68.39
2582580653	2582580637	100
2582580658	2582580637	75.78
2582580659	2582580637	76.86
2582580665	2582580637	67.94
2582580674	2582580637	68.26
2582580680	2582580637	68.75
2582580688	2582580637	69
2582580689	2582580637	68.94
2582580695	2582580637	69.5
2582580700	2582580637	70.91
2582580703	2582580637	67.98
2593339181	2582580637	68.76
2593339187	2582580637	62.94
2593339189	2582580637	68.61
2582580512	2582580638	66.06
2582580523	2582580638	69.53
2582580524	2582580638	69
2582580526	2582580638	68.24
2582580546	2582580638	69.21
2582580559	2582580638	68.25
2582580593	2582580638	75.63
2582580607	2582580638	71.43
2582580641	2582580638	68.51
2582580648	2582580638	68.89
2582580662	2582580638	68.38
2582580664	2582580638	70.08
2582580671	2582580638	69.24
2582580680	2582580638	69.21
2582580691	2582580638	68.63
2582580566	2582580639	71.35
2582580569	2582580639	66.77
2582580615	2582580639	83.32
2582580646	2582580639	72.58
2582580671	2582580639	80.97
2582580674	2582580639	68.43
2582580677	2582580639	73.35
2593339178	2582580639	83.37
2593339187	2582580639	65.58
2593339191	2582580639	99.99
2582580532	2582580640	67.77
2582580541	2582580640	68.96
2582580542	2582580640	56.71
2582580555	2582580640	66.59
2582580587	2582580640	70.02
2582580589	2582580640	69.84
2582580596	2582580640	71.84
2582580601	2582580640	68.27
2582580603	2582580640	67.06
2582580614	2582580640	66.08
2582580617	2582580640	49.66
2582580621	2582580640	60.63
2582580631	2582580640	54.94
2582580643	2582580640	71.73
2582580647	2582580640	67.71
2582580669	2582580640	71.91
2582580685	2582580640	71.13
2582580706	2582580640	49.93
2593339177	2582580640	56.52
2593339181	2582580640	54.06
2593339189	2582580640	58.49
2582580513	2582580641	68.06
2582580520	2582580641	68.08
2582580524	2582580641	68.4
2582580525	2582580641	68.56
2582580526	2582580641	67.56
2582580551	2582580641	64.92
2582580558	2582580641	67.26
2582580559	2582580641	68.35
2582580573	2582580641	68.55
2582580576	2582580641	61.17
2582580577	2582580641	66.59
2582580593	2582580641	67.32
2582580611	2582580641	67.45
2582580638	2582580641	68.66
2582580653	2582580641	67.53
2582580659	2582580641	68.14
2582580664	2582580641	68.29
2582580665	2582580641	65.55
2582580688	2582580641	69.01
2582580691	2582580641	69.12
2582580515	2582580642	67.94
2582580557	2582580642	71.89
2582580620	2582580642	75.92
2582580621	2582580642	76.14
2582580624	2582580642	67.93
2582580633	2582580642	78.93
2582580653	2582580642	67.97
2582580658	2582580642	68.33
2582580659	2582580642	62.97
2582580700	2582580642	68.11
2582580711	2582580642	75.67
2593339176	2582580642	66.4
2593339177	2582580642	75.79
2593339188	2582580642	74.67
2582580532	2582580643	69.36
2582580533	2582580643	68.85
2582580541	2582580643	69.54
2582580588	2582580643	67.6
2582580589	2582580643	59.43
2582580590	2582580643	68.54
2582580596	2582580643	68.21
2582580601	2582580643	69.23
2582580640	2582580643	66.33
2582580669	2582580643	71.08
2582580685	2582580643	70.87
2582580529	2582580644	57.16
2582580629	2582580644	67.32
2582580683	2582580644	100
2582580698	2582580644	66.24
2582580702	2582580644	67.01
2582580712	2582580644	68.07
2582580566	2582580646	72.23
2582580615	2582580646	72.43
2582580639	2582580646	73.3
2582580677	2582580646	71.54
2593339178	2582580646	73.26
2593339191	2582580646	71.24
2582580596	2582580647	69.21
2582580613	2582580647	67.8
2582580640	2582580647	67.74
2582580669	2582580647	69.5
2582580685	2582580647	68.78
2582580542	2582580648	69.07
2582580600	2582580648	68.74
2582580638	2582580648	69.25
2582580659	2582580648	61.09
2582580662	2582580648	99.75
2582580664	2582580648	68.96
2582580672	2582580648	80.15
2582580680	2582580648	67.73
2582580687	2582580648	74.71
2582580688	2582580648	69.83
2582580689	2582580648	71.41
2582580556	2582580649	69.95
2582580557	2582580649	66.94
2582580561	2582580649	68
2582580569	2582580649	70.57
2582580598	2582580649	85.1
2582580623	2582580649	70.46
2582580699	2582580649	66.12
2582580712	2582580649	68.25
2593339176	2582580649	68.49
2593339182	2582580649	99.55
2593339187	2582580649	67.06
2593339192	2582580649	69.92
2582580516	2582580650	69.61
2582580524	2582580650	80.12
2582580592	2582580650	67.75
2582580629	2582580650	55.5
2582580654	2582580650	60.12
2582580698	2582580650	54.91
2582580547	2582580651	67.1
2582580622	2582580651	99.9
2582580625	2582580651	78.12
2582580664	2582580651	67.22
2582580669	2582580651	66.38
2582580677	2582580651	74.25
2582580680	2582580651	70.45
2582580682	2582580651	68.98
2582580690	2582580651	67.12
2582580712	2582580651	70.11
2593339184	2582580651	82.59
2582580617	2582580652	44.94
2582580631	2582580652	50.82
2582580684	2582580652	47.73
2582580515	2582580653	68.11
2582580538	2582580653	70.15
2582580542	2582580653	69.16
2582580556	2582580653	72.18
2582580557	2582580653	68.03
2582580576	2582580653	47.73
2582580593	2582580653	67.41
2582580600	2582580653	73.46
2582580606	2582580653	68.69
2582580624	2582580653	68.34
2582580633	2582580653	68.3
2582580637	2582580653	100
2582580641	2582580653	67.92
2582580642	2582580653	68.1
2582580658	2582580653	75.72
2582580659	2582580653	75.96
2582580669	2582580653	67.17
2582580674	2582580653	58.52
2582580680	2582580653	68.82
2582580700	2582580653	71.41
2582580703	2582580653	68.13
2593339187	2582580653	67.57
2582580579	2582580654	72.59
2582580590	2582580654	70.07
2582580650	2582580654	65.12
2593339182	2582580654	66.81
2582580528	2582580657	71.42
2582580550	2582580657	70.3
2582580555	2582580657	70.31
2582580564	2582580657	68.5
2582580565	2582580657	67.65
2582580572	2582580657	70.23
2582580575	2582580657	71.38
2582580595	2582580657	67.97
2582580608	2582580657	69.08
2582580627	2582580657	70.7
2582580630	2582580657	72.4
2582580632	2582580657	71.65
2582580635	2582580657	71.76
2582580671	2582580657	68.99
2582580675	2582580657	72.5
2582580705	2582580657	69.94
2593339190	2582580657	73.17
2582580515	2582580658	68.49
2582580525	2582580658	67.36
2582580538	2582580658	69.6
2582580556	2582580658	70.95
2582580561	2582580658	59.53
2582580577	2582580658	70.28
2582580600	2582580658	72.55
2582580606	2582580658	68.16
2582580620	2582580658	68.41
2582580621	2582580658	67.63
2582580637	2582580658	76.32
2582580642	2582580658	68.14
2582580653	2582580658	75.91
2582580659	2582580658	86.88
2582580672	2582580658	67.77
2582580680	2582580658	68.23
2582580682	2582580658	68.68
2582580700	2582580658	71.4
2582580711	2582580658	68.85
2593339177	2582580658	65.68
2593339187	2582580658	67.15
2593339188	2582580658	68.34
2582580515	2582580659	68.42
2582580525	2582580659	68.67
2582580538	2582580659	69.73
2582580551	2582580659	64.28
2582580556	2582580659	71.1
2582580557	2582580659	68.26
2582580561	2582580659	67.46
2582580600	2582580659	74.09
2582580606	2582580659	68.18
2582580609	2582580659	68.65
2582580633	2582580659	67.12
2582580637	2582580659	76.95
2582580641	2582580659	67.97
2582580642	2582580659	68.4
2582580648	2582580659	69.06
2582580653	2582580659	76.04
2582580658	2582580659	86.85
2582580662	2582580659	69.06
2582580664	2582580659	68.21
2582580674	2582580659	58.05
2582580689	2582580659	68.23
2582580700	2582580659	71.96
2582580711	2582580659	68.93
2582580526	2582580662	68.95
2582580542	2582580662	68.02
2582580576	2582580662	56.43
2582580638	2582580662	67.71
2582580648	2582580662	99.74
2582580659	2582580662	69.7
2582580664	2582580662	67.66
2582580672	2582580662	80.52
2582580680	2582580662	70.09
2582580687	2582580662	72.66
2582580688	2582580662	65
2582580526	2582580663	73.37
2582580706	2582580663	69.73
2582580521	2582580664	70.97
2582580522	2582580664	68.66
2582580523	2582580664	73.66
2582580538	2582580664	68.27
2582580551	2582580664	69.05
2582580556	2582580664	68.17
2582580573	2582580664	74.82
2582580593	2582580664	68.6
2582580607	2582580664	70.69
2582580623	2582580664	47.38
2582580638	2582580664	69.27
2582580641	2582580664	68.1
2582580648	2582580664	69.2
2582580651	2582580664	67.23
2582580659	2582580664	68.35
2582580662	2582580664	69.18
2582580665	2582580664	69.98
2582580668	2582580664	69.51
2582580672	2582580664	68.44
2582580679	2582580664	73.83
2582580689	2582580664	67.36
2582580691	2582580664	69.66
2582580701	2582580664	76.74
2593339183	2582580664	70.69
2582580523	2582580665	68.56
2582580542	2582580665	68.28
2582580559	2582580665	68.22
2582580607	2582580665	71.24
2582580625	2582580665	67.28
2582580637	2582580665	68.28
2582580641	2582580665	67.71
2582580664	2582580665	69.89
2582580668	2582580665	77.32
2582580672	2582580665	67.47
2582580680	2582580665	68.17
2582580688	2582580665	69.36
2582580691	2582580665	71.19
2582580703	2582580665	67.99
2582580712	2582580665	71.44
2582580523	2582580668	68.38
2582580607	2582580668	71.76
2582580627	2582580668	74.32
2582580664	2582580668	68.82
2582580665	2582580668	76.48
2582580672	2582580668	53.16
2582580688	2582580668	69.12
2582580691	2582580668	68.58
2582580706	2582580668	67.77
2593339184	2582580668	66.36
2582580532	2582580669	68.16
2582580533	2582580669	65.57
2582580541	2582580669	68.72
2582580542	2582580669	51.96
2582580585	2582580669	66.88
2582580589	2582580669	69.98
2582580596	2582580669	70.03
2582580601	2582580669	68.44
2582580605	2582580669	69.35
2582580606	2582580669	55.52
2582580614	2582580669	66.76
2582580617	2582580669	48.2
2582580621	2582580669	63.82
2582580622	2582580669	52.26
2582580625	2582580669	61.92
2582580631	2582580669	50.06
2582580640	2582580669	71.64
2582580643	2582580669	71.38
2582580647	2582580669	69.54
2582580651	2582580669	49.61
2582580653	2582580669	49.19
2582580685	2582580669	72.55
2593339177	2582580669	60.87
2593339179	2582580669	70.21
2593339181	2582580669	60.55
2593339185	2582580669	54.07
2593339189	2582580669	62.45
2582580517	2582580670	67.24
2582580530	2582580670	67.36
2582580554	2582580670	68.35
2582580565	2582580670	65.88
2582580572	2582580670	67.22
2582580617	2582580670	69.34
2582580627	2582580670	67.68
2582580628	2582580670	99.64
2582580631	2582580670	67.64
2582580634	2582580670	68.15
2582580671	2582580670	69.63
2593339185	2582580670	68
2582580512	2582580671	73.04
2582580530	2582580671	64.57
2582580569	2582580671	76.29
2582580573	2582580671	69.34
2582580593	2582580671	69.19
2582580617	2582580671	99.24
2582580627	2582580671	66.88
2582580628	2582580671	69.76
2582580631	2582580671	69.81
2582580634	2582580671	68.15
2582580638	2582580671	68.35
2582580639	2582580671	72.65
2582580657	2582580671	65.48
2582580670	2582580671	69.91
2582580675	2582580671	68.59
2582580680	2582580671	67.67
2582580688	2582580671	68.14
2593339185	2582580671	68.03
2593339187	2582580671	68.75
2582580577	2582580672	64.66
2582580648	2582580672	80.63
2582580658	2582580672	63.44
2582580662	2582580672	80.42
2582580664	2582580672	68.04
2582580665	2582580672	67.16
2582580668	2582580672	67.19
2582580680	2582580672	69.02
2582580687	2582580672	75.06
2582580688	2582580672	69.23
2582580689	2582580672	70.28
2582580694	2582580672	66.26
2582580624	2582580673	66.84
2582580690	2582580673	65.9
2582580702	2582580673	66.02
2593339179	2582580673	69.65
2582580515	2582580674	67.1
2582580523	2582580674	69.45
2582580620	2582580674	67.72
2582580633	2582580674	63.89
2582580637	2582580674	68.57
2582580639	2582580674	68.54
2582580653	2582580674	66.46
2582580659	2582580674	65.22
2582580682	2582580674	65.67
2582580689	2582580674	65.95
2582580701	2582580674	49.7
2582580711	2582580674	68.19
2582580712	2582580674	68.68
2593339187	2582580674	68.68
2593339192	2582580674	69.38
2582580528	2582580675	69.85
2582580550	2582580675	69.76
2582580555	2582580675	69.7
2582580564	2582580675	70.11
2582580572	2582580675	69.88
2582580575	2582580675	70.9
2582580595	2582580675	67.59
2582580608	2582580675	68.96
2582580627	2582580675	73.12
2582580630	2582580675	99.63
2582580631	2582580675	69.41
2582580632	2582580675	70.79
2582580635	2582580675	70.88
2582580657	2582580675	72.52
2582580671	2582580675	68.54
2582580705	2582580675	72.79
2593339185	2582580675	70.67
2593339190	2582580675	72.25
2582580561	2582580677	68.33
2582580566	2582580677	71.16
2582580567	2582580677	68.15
2582580615	2582580677	74.08
2582580622	2582580677	72.66
2582580623	2582580677	67.99
2582580639	2582580677	73.13
2582580646	2582580677	72.22
2582580651	2582580677	72.83
2593339176	2582580677	68.64
2593339178	2582580677	72.76
2593339191	2582580677	71.32
2582580543	2582580679	82.41
2582580664	2582580679	53.79
2582580693	2582580679	61.13
2582580694	2582580679	49.43
2582580701	2582580679	65.36
2582580706	2582580679	71.49
2582580513	2582580680	69.97
2582580520	2582580680	67.69
2582580526	2582580680	67.73
2582580538	2582580680	67.25
2582580542	2582580680	69.84
2582580544	2582580680	61.61
2582580556	2582580680	69.17
2582580559	2582580680	68.68
2582580573	2582580680	69.34
2582580593	2582580680	69.43
2582580606	2582580680	69.74
2582580622	2582580680	70.78
2582580637	2582580680	68.99
2582580638	2582580680	68.53
2582580648	2582580680	70.15
2582580651	2582580680	71.11
2582580653	2582580680	67.49
2582580658	2582580680	70.1
2582580662	2582580680	70.04
2582580665	2582580680	68.46
2582580671	2582580680	69.11
2582580672	2582580680	62.02
2582580688	2582580680	69.89
2582580689	2582580680	69.37
2582580691	2582580680	69.42
2593339185	2582580680	67.85
2582580597	2582580682	70.62
2582580622	2582580682	68.55
2582580651	2582580682	69.11
2582580658	2582580682	73.9
2582580674	2582580682	65.97
2582580529	2582580683	57.13
2582580629	2582580683	60.61
2582580644	2582580683	100
2582580698	2582580683	58.09
2582580712	2582580683	68.33
2582580652	2582580684	67.03
2582580691	2582580684	65.51
2593339183	2582580684	57.09
2582580532	2582580685	68.08
2582580533	2582580685	63.64
2582580541	2582580685	69.89
2582580563	2582580685	68.67
2582580587	2582580685	68.22
2582580588	2582580685	68.51
2582580589	2582580685	67.67
2582580590	2582580685	68.55
2582580596	2582580685	71.28
2582580597	2582580685	66.73
2582580601	2582580685	67.88
2582580605	2582580685	65.71
2582580610	2582580685	65.33
2582580613	2582580685	62.11
2582580614	2582580685	67.75
2582580640	2582580685	71.28
2582580643	2582580685	72.22
2582580647	2582580685	68.63
2582580669	2582580685	72.41
2582580690	2582580685	67.27
2582580615	2582580686	66.59
2582580542	2582580687	69.73
2582580648	2582580687	75.33
2582580662	2582580687	75.26
2582580672	2582580687	73.54
2582580688	2582580687	69.38
2582580689	2582580687	69.78
2582580699	2582580687	78.68
2582580523	2582580688	67.53
2582580524	2582580688	69.87
2582580538	2582580688	67.77
2582580542	2582580688	69.13
2582580546	2582580688	70.37
2582580556	2582580688	68.28
2582580559	2582580688	68.72
2582580573	2582580688	70.41
2582580593	2582580688	68.91
2582580600	2582580688	69.2
2582580606	2582580688	69.67
2582580607	2582580688	69.17
2582580627	2582580688	65.57
2582580631	2582580688	68.21
2582580637	2582580688	68.99
2582580641	2582580688	68.68
2582580648	2582580688	69.73
2582580662	2582580688	65.26
2582580665	2582580688	69.12
2582580668	2582580688	69.2
2582580671	2582580688	67.32
2582580672	2582580688	69.44
2582580680	2582580688	69.97
2582580687	2582580688	68.52
2582580691	2582580688	69.48
2582580703	2582580688	67.17
2593339181	2582580688	68.25
2593339189	2582580688	66.57
2582580554	2582580689	65.67
2582580556	2582580689	69.02
2582580637	2582580689	68.47
2582580648	2582580689	71.23
2582580659	2582580689	68.62
2582580664	2582580689	67.53
2582580672	2582580689	70.03
2582580674	2582580689	66.54
2582580680	2582580689	68.7
2582580687	2582580689	69.84
2593339176	2582580689	77.59
2582580527	2582580690	70.78
2582580543	2582580690	68.27
2582580549	2582580690	76.01
2582580587	2582580690	69.22
2582580592	2582580690	74.62
2582580597	2582580690	69.11
2582580599	2582580690	68.59
2582580651	2582580690	65.73
2582580673	2582580690	65.56
2582580685	2582580690	67.32
2582580538	2582580691	68.81
2582580546	2582580691	69.93
2582580547	2582580691	67.39
2582580559	2582580691	68.78
2582580607	2582580691	70.04
2582580631	2582580691	68.31
2582580638	2582580691	68.82
2582580641	2582580691	68.96
2582580664	2582580691	69.51
2582580665	2582580691	69.99
2582580668	2582580691	68.45
2582580680	2582580691	69.64
2582580684	2582580691	65.67
2582580688	2582580691	69.5
2582580527	2582580692	67.74
2582580592	2582580692	68.32
2582580597	2582580692	67
2582580702	2582580692	70.77
2582580708	2582580692	74.39
2582580541	2582580693	55.65
2582580610	2582580693	71.95
2582580679	2582580693	62.35
2582580701	2582580693	61.24
2582580672	2582580694	71.67
2582580679	2582580694	71.81
2582580702	2582580694	68.5
2582580611	2582580695	50.68
2582580637	2582580695	63.67
2582580697	2582580695	63.17
2582580560	2582580697	62.4
2582580572	2582580697	70.51
2582580588	2582580697	61.08
2582580590	2582580697	66.44
2582580617	2582580697	50.08
2582580631	2582580697	56.31
2582580695	2582580697	65.4
2593339185	2582580697	61.13
2582580629	2582580698	100
2582580644	2582580698	60.06
2582580650	2582580698	68.7
2582580683	2582580698	60.67
2582580610	2582580699	69.78
2582580623	2582580699	66.88
2582580624	2582580699	100
2582580649	2582580699	68.45
2582580687	2582580699	84.64
2582580515	2582580700	68.29
2582580538	2582580700	69.29
2582580542	2582580700	68.24
2582580556	2582580700	68.94
2582580557	2582580700	68.97
2582580600	2582580700	68.49
2582580620	2582580700	67.7
2582580637	2582580700	71.13
2582580642	2582580700	67.88
2582580653	2582580700	71.04
2582580658	2582580700	68.68
2582580659	2582580700	71.83
2582580593	2582580701	48.11
2582580664	2582580701	49.62
2582580674	2582580701	50.65
2582580679	2582580701	72.33
2582580693	2582580701	66.77
2582580580	2582580702	67.49
2582580615	2582580702	68.14
2582580644	2582580702	53.98
2582580673	2582580702	65.76
2582580692	2582580702	71.11
2582580694	2582580702	66.18
2582580708	2582580702	69.07
2582580524	2582580703	68.65
2582580542	2582580703	68.14
2582580556	2582580703	68.56
2582580637	2582580703	68.27
2582580653	2582580703	68.24
2582580665	2582580703	67.84
2582580688	2582580703	67.91
2582580513	2582580705	67.23
2582580528	2582580705	69.74
2582580539	2582580705	65.74
2582580540	2582580705	73.97
2582580550	2582580705	70.15
2582580555	2582580705	69.42
2582580564	2582580705	69.76
2582580565	2582580705	58.9
2582580572	2582580705	69.86
2582580575	2582580705	70.65
2582580595	2582580705	67.78
2582580608	2582580705	68.92
2582580627	2582580705	99.58
2582580630	2582580705	72.83
2582580632	2582580705	71.27
2582580635	2582580705	71.11
2582580657	2582580705	70.85
2582580675	2582580705	72.84
2593339190	2582580705	72.58
2582580522	2582580706	68.78
2582580556	2582580706	67.86
2582580606	2582580706	58.49
2582580640	2582580706	68.23
2582580663	2582580706	69.13
2582580668	2582580706	67.17
2582580679	2582580706	71.1
2582580549	2582580708	67.53
2582580692	2582580708	74.29
2582580702	2582580708	69.13
2593339179	2582580708	67.84
2582580557	2582580711	72.06
2582580620	2582580711	75.65
2582580621	2582580711	75.88
2582580624	2582580711	65.88
2582580633	2582580711	76
2582580642	2582580711	75.56
2582580658	2582580711	69.03
2582580659	2582580711	68.92
2582580674	2582580711	57.57
2593339177	2582580711	75.19
2593339182	2582580711	68.02
2593339187	2582580711	68.22
2593339188	2582580711	74.66
2582580515	2582580712	67.74
2582580556	2582580712	67.9
2582580561	2582580712	71.31
2582580598	2582580712	69.82
2582580615	2582580712	67.38
2582580616	2582580712	70.29
2582580620	2582580712	68.99
2582580622	2582580712	68.91
2582580623	2582580712	71.86
2582580633	2582580712	68.69
2582580644	2582580712	68.56
2582580649	2582580712	68.91
2582580651	2582580712	68.84
2582580665	2582580712	71.56
2582580674	2582580712	69.73
2582580683	2582580712	68.56
2593339176	2582580712	68.81
2593339178	2582580712	67.85
2593339182	2582580712	69.25
2593339187	2582580712	67.57
2593339192	2582580712	71.54
2582580515	2593339176	64.88
2582580557	2593339176	66.92
2582580561	2593339176	73.44
2582580566	2593339176	62.02
2582580572	2593339176	64
2582580583	2593339176	67.07
2582580598	2593339176	69.69
2582580621	2593339176	69.29
2582580623	2593339176	99.97
2582580624	2593339176	65.65
2582580642	2593339176	62.53
2582580649	2593339176	70.06
2582580677	2593339176	70.14
2582580689	2593339176	77.12
2582580712	2593339176	71.93
2593339182	2593339176	69.38
2593339187	2593339176	65.09
2593339192	2593339176	80.18
2582580515	2593339177	67.26
2582580557	2593339177	71.86
2582580620	2593339177	99.76
2582580621	2593339177	75.89
2582580633	2593339177	75.55
2582580640	2593339177	66.34
2582580642	2593339177	75.72
2582580658	2593339177	68.54
2582580669	2593339177	65.18
2582580711	2593339177	75.39
2593339187	2593339177	65.74
2593339188	2593339177	73.83
2593339192	2593339177	69.82
2582580566	2593339178	68.03
2582580615	2593339178	99.56
2582580639	2593339178	84.07
2582580646	2593339178	70.95
2582580677	2593339178	67.78
2582580712	2593339178	64.44
2593339187	2593339178	65.87
2593339191	2593339178	83.66
2582580669	2593339179	69.54
2582580673	2593339179	69.53
2582580708	2593339179	68
2582580520	2593339181	71.63
2582580559	2593339181	71.36
2582580572	2593339181	67.25
2582580637	2593339181	75.27
2582580640	2593339181	54.81
2582580669	2593339181	65.13
2582580688	2593339181	68.48
2593339189	2593339181	99.56
2582580527	2593339182	67.37
2582580557	2593339182	67.34
2582580561	2593339182	68.07
2582580598	2593339182	85.04
2582580623	2593339182	70.09
2582580649	2593339182	99.54
2582580654	2593339182	69.57
2582580711	2593339182	64.49
2582580712	2593339182	69.06
2593339176	2593339182	69.29
2593339192	2593339182	67.61
2582580532	2593339183	65.9
2582580556	2593339183	66.19
2582580664	2593339183	68.11
2582580684	2593339183	63.21
2582580569	2593339184	67.86
2582580622	2593339184	82.68
2582580625	2593339184	99.75
2582580651	2593339184	82.61
2582580668	2593339184	66.66
2582580517	2593339185	66.64
2582580520	2593339185	70.19
2582580530	2593339185	65.49
2582580544	2593339185	67.5
2582580565	2593339185	65.75
2582580593	2593339185	70.11
2582580617	2593339185	68.92
2582580631	2593339185	67.67
2582580634	2593339185	99.88
2582580669	2593339185	70.13
2582580670	2593339185	68.02
2582580671	2593339185	68.25
2582580675	2593339185	70.58
2582580680	2593339185	68.32
2582580697	2593339185	73.54
2582580538	2593339187	66.34
2582580556	2593339187	68.19
2582580561	2593339187	68.69
2582580566	2593339187	66.95
2582580600	2593339187	68.16
2582580609	2593339187	66.3
2582580615	2593339187	65.8
2582580617	2593339187	69.59
2582580620	2593339187	67.59
2582580623	2593339187	65.58
2582580624	2593339187	65.44
2582580637	2593339187	67.07
2582580639	2593339187	65.3
2582580649	2593339187	66.95
2582580653	2593339187	67.72
2582580658	2593339187	65.11
2582580671	2593339187	68.97
2582580674	2593339187	61.78
2582580711	2593339187	68.14
2582580712	2593339187	67.75
2593339176	2593339187	68.34
2593339177	2593339187	62.06
2593339178	2593339187	66.03
2593339188	2593339187	67.65
2593339191	2593339187	64.8
2593339192	2593339187	67.06
2582580557	2593339188	71.96
2582580620	2593339188	74.16
2582580621	2593339188	72.73
2582580633	2593339188	74.46
2582580642	2593339188	74.39
2582580658	2593339188	67.95
2582580711	2593339188	74.34
2593339177	2593339188	73.66
2593339187	2593339188	67.66
2582580520	2593339189	71.4
2582580559	2593339189	70.47
2582580637	2593339189	74.23
2582580640	2593339189	55.08
2582580669	2593339189	65.48
2582580688	2593339189	68.38
2593339181	2593339189	99.56
2582580528	2593339190	71.13
2582580540	2593339190	70.61
2582580550	2593339190	70.62
2582580555	2593339190	69.52
2582580564	2593339190	69.76
2582580572	2593339190	70.36
2582580575	2593339190	71.9
2582580595	2593339190	67.09
2582580608	2593339190	69.38
2582580627	2593339190	72.52
2582580630	2593339190	72.1
2582580632	2593339190	70.58
2582580635	2593339190	71.66
2582580657	2593339190	73.04
2582580675	2593339190	72.23
2582580705	2593339190	72.46
2582580566	2593339191	70.99
2582580598	2593339191	67.21
2582580615	2593339191	82.61
2582580639	2593339191	99.99
2582580646	2593339191	72.81
2582580677	2593339191	74.13
[truncated: 13 more rows]
