# Supplementary material for: Freshwater carbon and nutrient cycles revealed through reconstructed population genomes
Source: PeerJ. 2018 Dec 10;6:e6075. doi: 10.7717/peerj.6075 (PMC6292386; doi:10.7717/peerj.6075)
Supplement: Supplemental Information 9 — To assess the potential to degrade complex carbon compounds, we annotated carbohydrate active enzymes in our MAGs using dbCAN2. The output of dbCAN2 for each MAG is presented here. [file peerj-06-6075-s009.csv]

HMM.Profile	Profile.Length	Gene.ID	Gene.Length	E.Value	Profile.Start	Profile.End	Gene.Start	Gene.End	Coverage	Genome
CBM67.hmm	176	2582622554_1_2418_+	805	1.9e-17	2	131	63	173	0.732954545455	2582580512
GH109.hmm	126	2582620147_1_375_+	124	5.4e-16	1	85	44	123	0.666666666667	2582580512
CBM2.hmm	101	2582620161_1_3918_+	1305	7.1e-24	2	99	40	137	0.960396039604	2582580512
CBM2.hmm	101	2582620161_1_3918_+	1305	3e-24	3	99	263	358	0.950495049505	2582580512
GH18.hmm	296	2582620161_1_3918_+	1305	4.4e-88	2	285	922	1291	0.956081081081	2582580512
GH109.hmm	126	2582620167_1_1299_+	432	1.3e-19	11	125	1	112	0.904761904762	2582580512
GT2_Glycos_transf_2.hmm	170	2582620171_1_828_+	275	2e-20	44	168	2	119	0.729411764706	2582580512
GT2_Glycos_transf_2.hmm	170	2582620180_1_945_+	314	1.8e-20	1	146	3	149	0.852941176471	2582580512
CBM47.hmm	128	2582620227_1_2793_+	930	1.6e-20	2	79	540	618	0.6015625	2582580512
CE1.hmm	227	2582620243_1_876_+	291	4.3e-28	8	222	57	282	0.942731277533	2582580512
GH109.hmm	126	2582620266_1_1029_+	342	5.7e-18	1	125	2	130	0.984126984127	2582580512
GT1.hmm	382	2582620350_1_1140_+	379	2.7e-35	105	377	73	373	0.712041884817	2582580512
GH109.hmm	126	2582620368_1_1443_+	480	5e-29	1	125	42	162	0.984126984127	2582580512
CE11.hmm	271	2582620387_1_903_+	300	8.9e-81	1	269	10	279	0.988929889299	2582580512
GH109.hmm	126	2582620398_1_1308_+	435	6.3e-17	2	117	40	143	0.912698412698	2582580512
CE14.hmm	124	2582620432_1_777_+	258	2.1e-19	2	124	17	123	0.983870967742	2582580512
GT4.hmm	160	2582620444_1_954_+	317	3.2e-19	6	123	199	315	0.73125	2582580512
GH109.hmm	126	2582620452_1_1314_+	437	1.3e-17	1	121	35	145	0.952380952381	2582580512
CE1.hmm	227	2582620469_1_771_+	256	1.8e-16	6	192	28	213	0.819383259912	2582580512
GT2_Glyco_tranf_2_3.hmm	230	2582620485_1_957_+	318	1.4e-22	4	216	13	227	0.921739130435	2582580512
CE9.hmm	373	2582620603_1_1188_+	395	5.6e-98	15	373	19	389	0.959785522788	2582580512
GT21.hmm	233	2582620608_1_1176_+	391	3.3e-30	1	206	42	241	0.87982832618	2582580512
CE1.hmm	227	2582620660_1_903_+	300	4.5e-22	7	143	33	195	0.599118942731	2582580512
CE10.hmm	341	2582620743_1_948_+	315	3e-31	68	282	42	261	0.627565982405	2582580512
GT4.hmm	160	2582620785_1_1893_+	630	8e-16	19	132	433	547	0.70625	2582580512
CE7.hmm	313	2582620786_1_1050_+	349	5.1e-22	61	205	66	210	0.460063897764	2582580512
CE1.hmm	227	2582620800_1_1080_+	359	1.7e-32	1	224	62	350	0.982378854626	2582580512
CBM9.hmm	182	2582620855_1_3051_+	1016	7.8e-31	1	153	56	232	0.835164835165	2582580512
GT83.hmm	540	2582620900_1_1404_+	467	9.6e-34	17	377	10	379	0.666666666667	2582580512
GT4.hmm	160	2582620901_1_1086_+	361	3.3e-20	6	130	170	283	0.775	2582580512
CBM9.hmm	182	2582620915_1_1071_+	356	4.8e-43	1	181	50	266	0.989010989011	2582580512
GT19.hmm	354	2582620926_1_1152_+	383	4.2e-103	1	348	3	354	0.980225988701	2582580512
GH109.hmm	126	2582620979_1_1281_+	426	9.7e-17	2	120	32	147	0.936507936508	2582580512
GT5.hmm	472	2582621233_1_1518_+	505	3e-169	1	471	2	499	0.995762711864	2582580512
GH13_9.hmm	291	2582621234_1_933_+	310	4.9e-58	144	290	1	154	0.501718213058	2582580512
CE10.hmm	341	2582621327_1_894_+	297	3.7e-30	68	282	24	243	0.627565982405	2582580512
CE1.hmm	227	2582621356_1_1875_+	624	6.3e-16	8	210	90	296	0.88986784141	2582580512
GH109.hmm	126	2582621426_1_1335_+	444	7.6e-19	3	122	48	167	0.944444444444	2582580512
CE10.hmm	341	2582621451_1_912_+	303	4.7e-33	69	328	26	297	0.759530791789	2582580512
CE15.hmm	269	2582621454_1_1239_+	412	4.9e-83	3	268	31	409	0.985130111524	2582580512
GT2_Glycos_transf_2.hmm	170	2582621518_1_1131_+	376	7e-20	1	117	43	163	0.682352941176	2582580512
GT9.hmm	225	2582621548_1_1002_+	333	4.9e-42	7	222	56	307	0.955555555556	2582580512
CE10.hmm	341	2582621572_1_606_+	201	2.3e-27	134	316	2	175	0.533724340176	2582580512
GT2_Glycos_transf_2.hmm	170	2582621633_1_972_+	323	7.2e-31	1	167	11	171	0.976470588235	2582580512
GH57.hmm	383	2582621641_1_1584_+	527	2.8e-80	1	301	7	419	0.783289817232	2582580512
GH63.hmm	570	2582621645_1_2709_+	902	1.6e-18	355	567	451	899	0.371929824561	2582580512
GT4.hmm	160	2582621676_1_1302_+	433	1.1e-24	7	157	240	396	0.9375	2582580512
CE15.hmm	269	2582621697_1_1554_+	517	2.3e-17	61	267	162	370	0.765799256506	2582580512
CE14.hmm	124	2582621759_1_696_+	231	2.2e-26	1	124	7	112	0.991935483871	2582580512
GT2_Glyco_tranf_2_3.hmm	230	2582621780_1_957_+	318	1.4e-22	4	216	13	227	0.921739130435	2582580512
GH13.hmm	299	2582621953_1_1461_+	486	3.4e-28	28	291	42	357	0.879598662207	2582580512
GH109.hmm	126	2582622023_1_1140_+	379	8e-16	2	126	5	127	0.984126984127	2582580512
CE15.hmm	269	2582622101_1_1062_+	353	1.9e-24	9	259	30	344	0.92936802974	2582580512
CE1.hmm	227	2582622119_1_2424_+	807	2.7e-16	9	149	470	603	0.616740088106	2582580512
GT83.hmm	540	2582622133_1_1578_+	525	2.5e-81	6	375	33	402	0.683333333333	2582580512
GT35.hmm	674	2582622147_1_2475_+	824	6.8e-263	2	673	105	820	0.995548961424	2582580512
GT4.hmm	160	2582622152_1_714_+	237	3.7e-24	7	156	56	201	0.93125	2582580512
CE9.hmm	373	2582622194_1_1170_+	389	1.3e-86	44	362	44	367	0.85254691689	2582580512
CE10.hmm	341	2582622212_1_837_+	278	3.1e-40	80	327	34	263	0.724340175953	2582580512
CBM67.hmm	176	2582622554_1_2418_+	805	1.9e-17	2	131	63	173	0.732954545455	2582580512
GT35.hmm	674	2582622573_1_2505_+	834	6.9e-276	1	674	112	827	0.998516320475	2582580513
GT2_Glycos_transf_2.hmm	170	2582622612_1_1278_+	425	1.5e-18	1	132	39	160	0.770588235294	2582580513
GT51.hmm	177	2582622635_1_2508_+	835	4.4e-57	2	176	60	246	0.983050847458	2582580513
CE10.hmm	341	2582622726_1_1035_+	344	1.4e-59	45	334	39	326	0.847507331378	2582580513
GH3.hmm	216	2582622788_1_1212_+	403	5.1e-48	9	215	132	356	0.953703703704	2582580513
GH2.hmm	752	2582622838_1_1875_+	624	1.4e-102	25	394	61	516	0.490691489362	2582580513
GH29.hmm	346	2582622841_1_1464_+	487	2.9e-92	28	345	2	391	0.916184971098	2582580513
CE10.hmm	341	2582622857_1_1035_+	344	8.6e-51	93	335	102	341	0.709677419355	2582580513
CE14.hmm	124	2582622865_1_882_+	293	4e-45	1	124	10	144	0.991935483871	2582580513
GT28.hmm	157	2582622875_1_1170_+	389	3.1e-45	2	157	212	369	0.987261146497	2582580513
GT87.hmm	231	2582622896_1_1317_+	438	6.6e-77	1	231	85	333	0.995670995671	2582580513
GT4.hmm	160	2582622902_1_1155_+	384	1.4e-40	8	159	193	351	0.94375	2582580513
CE10.hmm	341	2582623013_1_975_+	324	2.5e-70	45	337	32	318	0.856304985337	2582580513
AA3.hmm	618	2582623040_1_1695_+	564	1e-96	88	398	5	563	0.501618122977	2582580513
GH15.hmm	361	2582623092_1_2001_+	666	1.9e-81	2	360	278	643	0.991689750693	2582580513
CE1.hmm	227	2582623170_16_885_+	289	3.2e-19	7	216	29	262	0.920704845815	2582580513
CE10.hmm	341	2582623195_1_1527_+	508	9.3e-43	42	222	48	244	0.527859237537	2582580513
GT87.hmm	231	2582623325_1_1290_+	429	1.9e-16	2	220	84	304	0.943722943723	2582580513
GT39.hmm	223	2582623373_1_1551_+	516	3.9e-69	4	223	46	295	0.982062780269	2582580513
GH16.hmm	189	2582623412_1_717_+	238	6.4e-33	4	188	3	235	0.973544973545	2582580513
GT2_Glyco_tranf_2_3.hmm	230	2582623462_1_1548_+	515	1.1e-27	1	230	67	307	0.995652173913	2582580513
CE9.hmm	373	2582623472_1_1170_+	389	6e-118	4	373	6	384	0.98927613941	2582580513
AA7.hmm	458	2582623484_1_1353_+	450	3.4e-83	4	455	26	446	0.984716157205	2582580513
GT51.hmm	177	2582623514_1_2751_+	916	3.2e-58	2	176	71	257	0.983050847458	2582580513
GT2_Glyco_tranf_2_3.hmm	230	2582623723_1_1239_+	412	3.1e-24	3	208	64	280	0.891304347826	2582580513
AA7.hmm	458	2582623765_1_1365_+	454	2.1e-26	13	203	38	237	0.414847161572	2582580513
CE1.hmm	227	2582623781_1_1509_+	502	2.3e-27	11	224	199	459	0.938325991189	2582580513
GH13_16.hmm	354	2582623826_1_1761_+	586	9.4e-207	2	354	65	421	0.994350282486	2582580513
CE10.hmm	341	2582623849_10_903_+	297	7.8e-65	73	335	48	291	0.768328445748	2582580513
CE10.hmm	341	2582623852_1_1533_+	510	1.2e-41	55	227	65	246	0.504398826979	2582580513
GH76.hmm	358	2582623896_1_1104_+	367	1.2e-80	38	329	40	327	0.812849162011	2582580513
CBM48.hmm	76	2582623949_1_2127_+	708	8.8e-18	2	68	17	103	0.868421052632	2582580513
GH13_11.hmm	346	2582623949_1_2127_+	708	7.6e-157	1	346	183	536	0.99710982659	2582580513
GT2_Glycos_transf_2.hmm	170	2582623973_1_810_+	269	1e-32	2	169	30	196	0.982352941176	2582580513
GT1.hmm	382	2582623998_1_1161_+	386	2e-20	18	370	4	378	0.921465968586	2582580513
GH25.hmm	177	2582624107_91_762_+	223	2.4e-21	13	174	4	187	0.909604519774	2582580513
GT87.hmm	231	2582624139_1_1320_+	439	1.4e-68	1	231	102	338	0.995670995671	2582580513
GT4.hmm	160	2582624212_1_1326_+	441	1.9e-43	8	157	242	391	0.93125	2582580513
GT2_Glycos_transf_2.hmm	170	2582624225_1_720_+	239	4e-28	1	131	4	136	0.764705882353	2582580513
CE5.hmm	189	2582624342_1_420_+	139	1.8e-39	62	189	3	139	0.671957671958	2582580513
GH13_3.hmm	238	2582624432_1_1863_+	620	4.5e-148	1	238	163	400	0.995798319328	2582580513
CBM48.hmm	76	2582624433_1_2190_+	729	2.3e-17	3	71	127	216	0.894736842105	2582580513
GH13_9.hmm	291	2582624433_1_2190_+	729	2.6e-141	1	290	277	577	0.993127147766	2582580513
GH77.hmm	494	2582624524_1_2130_+	709	7.1e-144	2	475	178	681	0.957489878543	2582580513
GH3.hmm	216	2582624554_1_2178_+	725	2.9e-60	3	216	74	280	0.986111111111	2582580513
AA3.hmm	618	2582624629_1_1545_+	514	6.1e-102	90	399	3	512	0.5	2582580513
GT85.hmm	427	2582624635_1_1332_+	443	2.7e-171	2	411	13	434	0.957845433255	2582580513
AA7.hmm	458	2582624637_1_1386_+	461	3.7e-18	18	205	24	216	0.408296943231	2582580513
GH144.hmm	404	2582624775_1_1227_+	408	1.3e-70	6	402	5	405	0.980198019802	2582580514
GH13_31.hmm	350	2582624776_1_1638_+	545	4.6e-123	1	349	32	362	0.994285714286	2582580514
GH3.hmm	216	2582624778_1_2139_+	712	1.9e-63	4	215	75	295	0.976851851852	2582580514
GH94.hmm	1036	2582624779_1_3285_+	1094	3e-130	52	999	126	1061	0.914092664093	2582580514
GH30_1.hmm	423	2582624809_1_1344_+	447	6.3e-171	2	422	29	442	0.992907801418	2582580514
GT4.hmm	160	2582624883_1_1092_+	363	2.1e-20	8	142	192	322	0.8375	2582580514
CE1.hmm	227	2582624892_1_777_+	258	4.8e-35	3	222	12	253	0.964757709251	2582580514
GT4.hmm	160	2582624904_1_1014_+	337	2.3e-16	9	146	160	293	0.85625	2582580514
GH13_20.hmm	285	2582625006_1_1530_+	509	1.1e-67	1	284	85	374	0.99298245614	2582580514
CBM41.hmm	102	2582625070_1_1821_+	606	5.4e-20	2	100	34	138	0.960784313725	2582580514
GH13_13.hmm	383	2582625070_1_1821_+	606	8.2e-39	59	214	452	605	0.404699738903	2582580514
GT5.hmm	472	2582625087_1_1230_+	409	1.6e-137	79	471	4	398	0.830508474576	2582580514
GT4.hmm	160	2582625115_1_2199_+	732	3.2e-26	11	154	551	694	0.89375	2582580514
GT2_Glycos_transf_2.hmm	170	2582625348_1_1089_+	362	6.8e-22	1	132	39	168	0.770588235294	2582580514
CE10.hmm	341	2582625349_1_996_+	331	1.6e-26	59	281	63	276	0.651026392962	2582580514
GT2_Glycos_transf_2.hmm	170	2582625355_1_885_+	294	5.9e-32	1	169	6	171	0.988235294118	2582580514
GH13.hmm	299	2582625420_1_1290_+	429	3.8e-52	11	290	21	313	0.933110367893	2582580514
GH13_13.hmm	383	2582625428_1_2793_+	930	8.4e-52	60	383	471	764	0.843342036554	2582580514
GH13_31.hmm	350	2582625456_1_1710_+	569	2.7e-115	1	349	30	388	0.994285714286	2582580514
GH77.hmm	494	2582625459_1_699_+	232	3.9e-60	2	233	9	226	0.467611336032	2582580514
GH5_45.hmm	300	2582625476_1_1041_+	346	2.9e-52	5	299	51	316	0.98	2582580514
GH13.hmm	299	2582625483_1_2130_+	709	3.2e-45	17	296	248	584	0.933110367893	2582580514
GT4.hmm	160	2582625506_1_1158_+	385	1.8e-32	3	150	200	346	0.91875	2582580514
GH81.hmm	622	2582625582_1_1635_+	544	1.2e-20	5	334	140	543	0.528938906752	2582580514
GH144.hmm	404	2582625604_1_1362_+	453	2.8e-91	13	403	48	451	0.965346534653	2582580514
CBM4.hmm	126	2582625605_1_2052_+	683	1.1e-19	3	126	55	196	0.97619047619	2582580514
CBM4.hmm	126	2582625605_1_2052_+	683	5.4e-19	3	116	366	490	0.896825396825	2582580514
CE10.hmm	341	2582625630_1_729_+	242	9e-25	95	318	20	212	0.653958944282	2582580514
AA6.hmm	195	2582625656_1_552_+	183	2.5e-44	2	192	6	181	0.974358974359	2582580515
GT51.hmm	177	2582625702_1_2568_+	855	9.2e-67	2	176	170	344	0.983050847458	2582580515
GH103.hmm	295	2582625786_1_1194_+	397	8.9e-86	9	294	51	372	0.966101694915	2582580515
CE1.hmm	227	2582625796_1_981_+	326	6.1e-39	6	218	66	315	0.933920704846	2582580515
CE4.hmm	130	2582625889_1_885_+	294	4.1e-19	4	125	57	216	0.930769230769	2582580515
GH23.hmm	135	2582626057_1_2346_+	781	3.1e-26	18	123	625	751	0.777777777778	2582580515
CE10.hmm	341	2582626209_1_2052_+	683	2.6e-23	93	313	431	657	0.645161290323	2582580515
GT2_Glycos_transf_2.hmm	170	2582626290_1_813_+	270	7.5e-18	2	122	5	124	0.705882352941	2582580515
GT2_Glycos_transf_2.hmm	170	2582626302_1_789_+	262	3.1e-24	1	166	14	182	0.970588235294	2582580515
GT83.hmm	540	2582626303_1_1566_+	521	1.9e-57	15	456	20	502	0.816666666667	2582580515
CE10.hmm	341	2582626371_1_2028_+	675	2e-25	61	323	409	663	0.768328445748	2582580515
CE10.hmm	341	2582626479_1_2064_+	687	1.9e-32	44	316	395	655	0.797653958944	2582580515
CE10.hmm	341	2582626480_1_951_+	316	2.5e-28	53	309	50	280	0.75073313783	2582580515
GT2_Glycos_transf_2.hmm	170	2582626511_1_834_+	277	4.3e-18	1	94	5	87	0.547058823529	2582580515
AA3.hmm	618	2582626516_1_1599_+	532	4.2e-54	90	401	4	526	0.503236245955	2582580515
CE9.hmm	373	2582626575_1_1134_+	377	6.4e-113	6	373	8	368	0.983914209115	2582580515
GH3.hmm	216	2582626756_1_969_+	322	7.7e-51	6	216	60	288	0.972222222222	2582580515
GH13_23.hmm	344	2582626778_1_1725_+	574	2e-153	1	344	44	399	0.997093023256	2582580515
GH13_13.hmm	383	2582626784_1_2826_+	941	1.1e-109	1	383	350	730	0.997389033943	2582580515
GH13_36.hmm	314	2582626785_217_1812_+	531	1.8e-91	1	312	36	350	0.990445859873	2582580515
GH13.hmm	299	2582626786_1_2646_+	881	1.4e-59	4	290	58	412	0.95652173913	2582580515
GT51.hmm	177	2582626908_1_2370_+	789	8.1e-67	2	176	104	278	0.983050847458	2582580515
CE11.hmm	271	2582627050_1_927_+	308	1.4e-109	1	270	4	280	0.992619926199	2582580515
GT28.hmm	157	2582627057_1_1080_+	359	1.5e-50	2	156	182	339	0.980891719745	2582580515
CE10.hmm	341	2582627108_1_978_+	325	1e-75	45	335	30	315	0.850439882698	2582580515
AA3.hmm	618	2582627143_1_1653_+	550	1.4e-95	87	393	8	550	0.495145631068	2582580515
GT19.hmm	354	2582627185_1_1215_+	404	1.3e-109	2	353	17	387	0.991525423729	2582580515
GH13_23.hmm	344	2582627255_1_1725_+	574	2e-153	1	344	44	399	0.997093023256	2582580515
GT104.hmm	379	2582627422_1_1098_+	365	5.2e-29	9	154	1	142	0.382585751979	2582580515
GT104.hmm	379	2582627422_1_1098_+	365	7.9e-18	187	376	159	354	0.498680738786	2582580515
AA7.hmm	458	2582627636_1_1467_+	488	1.9e-19	6	183	35	222	0.386462882096	2582580515
AA3_2.hmm	570	2582627842_1_1632_+	543	5e-105	3	569	2	530	0.99298245614	2582580515
GT4.hmm	160	2582627883_1_1215_+	404	2.1e-29	6	151	206	345	0.90625	2582580515
GT9.hmm	225	2582628002_1_987_+	328	1.2e-54	2	222	55	302	0.977777777778	2582580515
GT51.hmm	177	2582628012_1_693_+	230	2.4e-61	11	176	59	224	0.932203389831	2582580515
AA7.hmm	458	2582628190_1_1467_+	488	3.3e-19	6	183	35	222	0.386462882096	2582580515
GH3.hmm	216	2582628345_1_1581_+	526	1.2e-62	4	215	63	288	0.976851851852	2582580516
GH23.hmm	135	2582628373_1_963_+	320	4.1e-32	16	128	152	263	0.82962962963	2582580516
GT19.hmm	354	2582628448_1_1461_+	486	1.1e-102	2	345	69	428	0.968926553672	2582580516
GT28.hmm	157	2582628479_1_1176_+	391	5.9e-42	1	140	217	359	0.885350318471	2582580516
GT39.hmm	223	2582628486_1_1602_+	533	1e-49	2	223	37	349	0.991031390135	2582580516
GH13.hmm	299	2582628538_1_1581_+	526	1.9e-33	19	290	52	354	0.90635451505	2582580516
GT9.hmm	225	2582628550_1_1023_+	340	2.3e-48	6	218	69	312	0.942222222222	2582580516
GH23.hmm	135	2582628579_1_819_+	272	1.7e-16	11	128	150	268	0.866666666667	2582580516
GT2_Glycos_transf_2.hmm	170	2582628615_1_1002_+	333	5.2e-21	2	166	12	177	0.964705882353	2582580516
CE11.hmm	271	2582628716_1_825_+	274	2.6e-44	8	269	4	264	0.963099630996	2582580516
CE1.hmm	227	2582628793_1_891_+	296	4e-19	7	210	30	259	0.894273127753	2582580516
GT4.hmm	160	2582628813_1_1329_+	442	1e-31	9	158	260	406	0.93125	2582580516
GT2_Glyco_tranf_2_3.hmm	230	2582628856_1_1533_+	510	1.3e-38	4	228	140	364	0.973913043478	2582580516
GT9.hmm	225	2582629072_1_1245_+	414	2.2e-40	12	220	138	389	0.924444444444	2582580516
GH13.hmm	299	2582629082_1_1659_+	552	1.7e-48	11	293	134	428	0.943143812709	2582580516
CE1.hmm	227	2582629085_1_828_+	275	6e-40	1	223	21	268	0.977973568282	2582580516
GT83.hmm	540	2582629119_1_1848_+	615	1.1e-89	10	435	20	493	0.787037037037	2582580516
GT9.hmm	225	2582629195_1_1053_+	350	2.1e-56	2	216	83	331	0.951111111111	2582580516
GH15.hmm	361	2582629239_1_2010_+	669	2.2e-85	13	359	277	639	0.958448753463	2582580516
CE4.hmm	130	2582629267_109_1440_+	443	3.6e-18	6	119	100	245	0.869230769231	2582580516
GT9.hmm	225	2582629321_1_1161_+	386	3.4e-34	4	218	86	365	0.951111111111	2582580516
GH23.hmm	135	2582629373_1_1029_+	342	2e-19	17	105	217	311	0.651851851852	2582580516
AA2.hmm	255	2582629455_1_2250_+	749	6.5e-17	14	116	94	197	0.4	2582580516
AA2.hmm	255	2582629455_1_2250_+	749	1.5e-16	18	253	470	741	0.921568627451	2582580516
GT35.hmm	674	2582629508_1_1710_+	569	1.7e-81	209	557	187	491	0.516320474777	2582580516
GH57.hmm	383	2582629533_1_1233_+	410	1e-59	2	306	6	320	0.793733681462	2582580516
GT4.hmm	160	2582629621_1_1167_+	388	3e-40	8	159	204	354	0.94375	2582580516
GH23.hmm	135	2582629677_1_837_+	278	1.2e-24	17	120	155	270	0.762962962963	2582580516
GT26.hmm	171	2582629713_1_735_+	244	1.8e-45	2	170	60	228	0.982456140351	2582580516
GH13_3.hmm	238	2582629869_1_2034_+	677	3.8e-113	8	238	233	464	0.966386554622	2582580516
GT4.hmm	160	2582629941_1_1089_+	362	3.7e-36	4	159	177	333	0.96875	2582580516
GT4.hmm	160	2582630017_1_1074_+	357	2.7e-24	21	155	191	328	0.8375	2582580516
GT2_Glycos_transf_2.hmm	170	2582630039_1_1548_+	515	4.7e-24	1	164	271	441	0.958823529412	2582580516
GT83.hmm	540	2582630040_1_1821_+	606	1.2e-17	82	332	151	446	0.462962962963	2582580516
GT51.hmm	177	2582630071_1_2670_+	889	5.6e-59	9	161	130	284	0.858757062147	2582580516
GH23.hmm	135	2582630076_1_951_+	316	7.6e-32	2	121	168	301	0.881481481481	2582580516
GT2_Glycos_transf_2.hmm	170	2582630143_1_357_+	118	6.1e-20	2	105	12	118	0.605882352941	2582580516
GT30.hmm	177	2582630150_1_1263_+	420	4.8e-56	3	175	14	201	0.971751412429	2582580516
GT9.hmm	225	2582630160_1_1044_+	347	2.5e-22	83	194	196	318	0.493333333333	2582580516
CE14.hmm	124	2582630176_1_798_+	265	2e-25	1	124	47	157	0.991935483871	2582580516
GH23.hmm	135	2582630197_1_2778_+	925	8e-28	14	122	729	857	0.8	2582580516
GT2_Glycos_transf_2.hmm	170	2582630250_1_744_+	247	4e-22	1	117	11	135	0.682352941176	2582580516
GH130.hmm	296	2582630414_1_1431_+	476	3.1e-52	65	293	249	472	0.77027027027	2582580517
GT2_Glycos_transf_2.hmm	170	2582630504_1_744_+	247	2e-30	1	155	10	170	0.905882352941	2582580517
CE14.hmm	124	2582630517_1_774_+	257	1.8e-30	1	124	27	143	0.991935483871	2582580517
GT4.hmm	160	2582630537_1_1074_+	357	9.7e-26	9	154	190	324	0.90625	2582580517
GT4.hmm	160	2582630538_1_1128_+	375	3.3e-27	9	152	196	339	0.89375	2582580517
CE14.hmm	124	2582630805_1_939_+	312	9.4e-38	1	124	16	160	0.991935483871	2582580517
GT2_Glycos_transf_2.hmm	170	2582630818_1_1059_+	352	1.8e-27	1	168	40	210	0.982352941176	2582580517
CE10.hmm	341	2582630823_1_1713_+	570	2.6e-21	77	312	331	552	0.689149560117	2582580517
CE10.hmm	341	2582630831_1_1431_+	476	2e-37	75	246	77	266	0.50146627566	2582580517
CE9.hmm	373	2582630863_1_1092_+	363	8e-95	19	370	23	355	0.941018766756	2582580517
GT76.hmm	407	2582630927_1_1191_+	396	2.3e-19	41	224	57	244	0.449631449631	2582580517
GH36.hmm	688	2582630973_1_2103_+	700	1.2e-184	3	669	10	642	0.968023255814	2582580517
GH2.hmm	752	2582630976_1_2985_+	994	2.9e-193	18	751	64	880	0.974734042553	2582580517
GT4.hmm	160	2582631005_1_1212_+	403	4.3e-42	8	159	213	368	0.94375	2582580517
AA3.hmm	618	2582631038_1_1239_+	412	9.9e-29	92	396	6	406	0.491909385113	2582580517
CE10.hmm	341	2582631267_1_2061_+	686	1.3e-17	32	309	391	663	0.812316715543	2582580517
GT2_Glyco_tranf_2_3.hmm	230	2582631390_1_1749_+	582	1.4e-17	4	212	143	362	0.904347826087	2582580517
GH84.hmm	295	2582631480_1_1224_+	407	9.5e-63	2	276	8	267	0.928813559322	2582580517
CE14.hmm	124	2582631648_1_801_+	266	2.4e-40	2	124	6	134	0.983870967742	2582580517
GT2_Glycos_transf_2.hmm	170	2582631659_1_906_+	301	2.1e-26	1	166	12	168	0.970588235294	2582580517
GT2_Glycos_transf_2.hmm	170	2582631675_1_1377_+	458	8.6e-20	1	126	79	191	0.735294117647	2582580517
GT4.hmm	160	2582631796_1_1167_+	388	2.9e-37	5	156	179	325	0.94375	2582580517
AA2.hmm	255	2582631854_1_2166_+	721	4.7e-17	16	253	452	716	0.929411764706	2582580517
GH3.hmm	216	2582631990_1_2439_+	812	6.6e-68	4	216	37	248	0.981481481481	2582580517
GH3.hmm	216	2582632030_1_552_+	183	1.2e-41	4	145	37	183	0.652777777778	2582580517
GT4.hmm	160	2582632111_1_1290_+	429	1.3e-29	21	159	251	388	0.8625	2582580517
GT28.hmm	157	2582632177_1_1107_+	368	4.5e-39	2	151	194	349	0.949044585987	2582580517
GT28.hmm	157	2582632196_1_1107_+	368	3.4e-39	2	151	194	349	0.949044585987	2582580517
GT4.hmm	160	2582632254_1_1122_+	373	2.2e-38	6	159	186	345	0.95625	2582580517
CBM48.hmm	76	2582632365_1_2292_+	763	1.9e-19	2	68	128	210	0.868421052632	2582580518
GH13_9.hmm	291	2582632365_1_2292_+	763	7.6e-134	1	290	303	603	0.993127147766	2582580518
GT2_Glyco_tranf_2_3.hmm	230	2582632392_1_1170_+	389	7e-23	1	201	47	256	0.869565217391	2582580518
CE9.hmm	373	2582632404_1_1152_+	383	1.4e-107	16	361	20	368	0.924932975871	2582580518
GT2_Glycos_transf_2.hmm	170	2582632425_1_882_+	293	1.9e-29	15	166	3	146	0.888235294118	2582580518
CE4.hmm	130	2582632427_1_948_+	315	1.1e-32	5	124	100	220	0.915384615385	2582580518
GT41.hmm	705	2582632474_1_1173_+	390	1.4e-86	192	520	34	388	0.46524822695	2582580518
GT51.hmm	177	2582632488_1_2412_+	803	4.1e-68	1	177	101	277	0.994350282486	2582580518
GT2_Glycos_transf_2.hmm	170	2582632490_1_777_+	258	1.1e-28	1	131	111	244	0.764705882353	2582580518
GH57.hmm	383	2582632528_1_2652_+	883	1.8e-61	12	294	68	384	0.736292428198	2582580518
GT4.hmm	160	2582632529_1_1149_+	382	2.8e-27	8	152	195	335	0.9	2582580518
GT4.hmm	160	2582632549_1_1131_+	376	4.8e-34	5	153	195	336	0.925	2582580518
GT21.hmm	233	2582632562_1_1260_+	419	1.3e-23	1	223	44	262	0.952789699571	2582580518
GT4.hmm	160	2582632563_1_1260_+	419	3.5e-41	7	157	233	381	0.9375	2582580518
AA4.hmm	522	2582632593_1_1479_+	492	6.9e-22	10	198	10	195	0.360153256705	2582580518
GH23.hmm	135	2582632644_1_642_+	213	5.1e-31	2	123	44	185	0.896296296296	2582580518
GT83.hmm	540	2582632689_1_1833_+	610	4.9e-149	6	538	27	598	0.985185185185	2582580518
GH57.hmm	383	2582632814_1_1593_+	530	4.1e-86	1	306	7	425	0.79634464752	2582580518
GT39.hmm	223	2582632894_1_1494_+	497	4e-66	2	223	13	275	0.991031390135	2582580518
GT4.hmm	160	2582632936_1_1263_+	420	1.5e-18	10	151	222	374	0.88125	2582580518
GT4.hmm	160	2582633024_1_1236_+	411	2.6e-29	4	159	221	383	0.96875	2582580518
GT2_Glycos_transf_2.hmm	170	2582633071_1_1236_+	411	2.4e-31	1	166	36	204	0.970588235294	2582580518
GT9.hmm	225	2582633155_1_942_+	313	9.3e-26	4	200	71	289	0.871111111111	2582580518
GH77.hmm	494	2582633445_1_1509_+	502	7.7e-182	1	492	11	495	0.993927125506	2582580518
GT5.hmm	472	2582633501_1_1440_+	479	1.1e-162	1	471	2	452	0.995762711864	2582580518
GH73.hmm	128	2582633594_1_1347_+	448	3.9e-16	4	125	320	440	0.9453125	2582580518
GT51.hmm	177	2582633616_1_1029_+	342	2.2e-67	2	176	80	255	0.983050847458	2582580518
GH102.hmm	157	2582633624_1_1275_+	424	1.4e-31	3	156	184	321	0.974522292994	2582580518
AA3.hmm	618	2582633627_1_1533_+	510	3e-58	86	398	2	507	0.504854368932	2582580518
GT2_Glycos_transf_2.hmm	170	2582633629_1_1221_+	406	4.5e-26	1	135	4	129	0.788235294118	2582580518
CE3.hmm	194	2582633656_1_1062_+	353	1e-16	52	184	203	335	0.680412371134	2582580518
GT19.hmm	354	2582633703_1_1158_+	385	5.4e-115	1	352	3	367	0.991525423729	2582580518
CE11.hmm	271	2582633706_1_849_+	282	5.2e-108	1	270	3	279	0.992619926199	2582580518
CE14.hmm	124	2582633711_1_783_+	260	3.6e-20	1	124	50	169	0.991935483871	2582580518
GT4.hmm	160	2582633712_1_1131_+	376	2.5e-32	10	155	177	327	0.90625	2582580518
GT2_Glycos_transf_2.hmm	170	2582633850_1_774_+	257	7e-32	1	166	36	204	0.970588235294	2582580518
GT2_Glycos_transf_2.hmm	170	2582633957_1_717_+	238	5.4e-20	1	126	16	129	0.735294117647	2582580518
GH116.hmm	363	2582633971_1_2406_+	801	9.8e-151	1	363	420	797	0.997245179063	2582580518
GT4.hmm	160	2582633979_1_1143_+	380	2e-29	6	155	200	344	0.93125	2582580518
GT2_Glycos_transf_2.hmm	170	2582633996_1_969_+	322	3.2e-17	1	111	6	119	0.647058823529	2582580518
GT4.hmm	160	2582634024_1_1149_+	382	2.8e-27	8	152	195	335	0.9	2582580518
GT4.hmm	160	2582634158_1_2187_+	728	3.3e-39	2	159	247	420	0.98125	2582580518
GH3.hmm	216	2582634207_1_1086_+	361	6.7e-54	12	215	76	288	0.939814814815	2582580518
GH100.hmm	458	2582634255_1_1449_+	482	1.4e-207	4	455	11	459	0.984716157205	2582580518
GT51.hmm	177	2582634274_1_2352_+	783	9.7e-59	9	177	87	254	0.949152542373	2582580518
GT41.hmm	705	2582634315_1_2244_+	747	1.1e-115	54	520	82	744	0.660992907801	2582580518
GT41.hmm	705	2582634400_1_2874_+	957	1.1e-109	208	532	1	358	0.459574468085	2582580518
GT21.hmm	233	2582634646_1_1176_+	391	1.6e-76	1	232	54	283	0.991416309013	2582580518
GH38.hmm	269	2582634653_1_3117_+	1038	3.8e-78	1	261	240	497	0.966542750929	2582580518
GT4.hmm	160	2582634687_1_1203_+	400	1.2e-29	7	160	199	346	0.95625	2582580518
GT2_Glycos_transf_2.hmm	170	2582634688_1_987_+	328	4.5e-30	1	143	12	148	0.835294117647	2582580518
GT4.hmm	160	2582634694_1_1095_+	364	1.9e-23	5	147	192	323	0.8875	2582580518
GT2_Glycos_transf_2.hmm	170	2582634697_1_906_+	301	4.2e-16	25	114	15	105	0.523529411765	2582580518
GT28.hmm	157	2582634730_1_1074_+	357	1.1e-48	2	156	188	342	0.980891719745	2582580518
GT4.hmm	160	2582634744_1_1131_+	376	9.2e-35	12	158	193	337	0.9125	2582580518
GT26.hmm	171	2582634748_1_831_+	276	2.4e-61	2	171	81	252	0.988304093567	2582580518
GT51.hmm	177	2582634889_1_2271_+	756	1.6e-49	17	175	217	381	0.892655367232	2582580518
GT2_Glycos_transf_2.hmm	170	2582634910_1_1008_+	335	9.2e-34	1	167	26	185	0.976470588235	2582580518
GT2_Glycos_transf_2.hmm	170	2582634911_1_645_+	214	2e-35	1	114	13	124	0.664705882353	2582580518
GH13_20.hmm	285	2582634964_1_1446_+	481	5.8e-111	1	285	53	369	0.99649122807	2582580518
GT76.hmm	407	2582635060_1_1323_+	440	4.3e-20	53	241	65	239	0.461916461916	2582580518
GT2_Glycos_transf_2.hmm	170	2582635072_1_645_+	214	2e-35	1	114	13	124	0.664705882353	2582580518
GT2_Glycos_transf_2.hmm	170	2582635073_1_1008_+	335	8.3e-34	1	168	26	186	0.982352941176	2582580518
GT4.hmm	160	2582635086_1_1191_+	396	8.7e-34	7	153	207	353	0.9125	2582580518
GH24.hmm	137	2582635097_1_783_+	260	8.2e-29	6	137	112	252	0.956204379562	2582580518
GT4.hmm	160	2582635103_1_1074_+	357	5.6e-33	5	148	168	307	0.89375	2582580518
GT51.hmm	177	2582635267_1_2313_+	770	2.6e-60	1	176	66	257	0.988700564972	2582580519
GT2_Glycos_transf_2.hmm	170	2582635280_1_975_+	324	1.3e-28	1	114	4	114	0.664705882353	2582580519
GT4.hmm	160	2582635309_1_1038_+	345	3e-27	7	157	168	314	0.9375	2582580519
GH16.hmm	189	2582635367_1_864_+	287	1.7e-53	2	189	50	283	0.989417989418	2582580519
GT2_Glycos_transf_2.hmm	170	2582635389_1_957_+	318	8.3e-29	1	166	9	169	0.970588235294	2582580519
GT83.hmm	540	2582635392_1_1635_+	544	1e-78	4	485	4	500	0.890740740741	2582580519
GT9.hmm	225	2582635399_1_999_+	332	3.1e-19	51	194	138	286	0.635555555556	2582580519
GH109.hmm	126	2582635400_1_1452_+	483	3.7e-16	3	122	46	158	0.944444444444	2582580519
GT2_Glycos_transf_2.hmm	170	2582635446_1_765_+	254	7.2e-26	1	160	5	160	0.935294117647	2582580519
GT4.hmm	160	2582635447_1_1269_+	422	1.2e-21	6	153	240	388	0.91875	2582580519
GH105.hmm	332	2582635508_1_1302_+	433	2.1e-117	10	331	45	383	0.96686746988	2582580519
GH2.hmm	752	2582635515_1_2694_+	897	2.9e-98	23	491	32	581	0.622340425532	2582580519
CE14.hmm	124	2582635519_1_558_+	185	3.4e-18	1	116	37	151	0.927419354839	2582580519
GH109.hmm	126	2582635520_1_1368_+	455	2e-20	1	123	38	158	0.968253968254	2582580519
GH30.hmm	417	2582635521_1_1377_+	458	2.2e-131	12	416	44	454	0.968824940048	2582580519
GH109.hmm	126	2582635563_1_1353_+	450	1.4e-49	1	126	34	159	0.992063492063	2582580519
GH28.hmm	325	2582635615_1_1479_+	492	2.8e-59	9	312	52	393	0.932307692308	2582580519
GH109.hmm	126	2582635616_1_1407_+	468	3.8e-54	1	126	56	180	0.992063492063	2582580519
GH31.hmm	427	2582635626_1_1368_+	455	3e-43	2	264	197	451	0.613583138173	2582580519
CE10.hmm	341	2582635639_1_930_+	309	4.3e-40	60	329	53	307	0.788856304985	2582580519
GH105.hmm	332	2582635677_1_825_+	274	4.3e-49	8	238	51	273	0.692771084337	2582580519
GT2_Glycos_transf_2.hmm	170	2582635703_1_741_+	246	2.2e-30	2	168	8	174	0.976470588235	2582580519
GT2_Glycos_transf_2.hmm	170	2582635743_1_594_+	197	2.1e-31	1	132	5	138	0.770588235294	2582580519
CE14.hmm	124	2582635745_1_861_+	286	1.2e-22	1	124	24	133	0.991935483871	2582580519
GH20.hmm	337	2582635749_1_522_+	173	1.3e-36	200	336	1	138	0.403560830861	2582580519
GT30.hmm	177	2582635757_1_1206_+	401	3e-44	12	176	33	193	0.926553672316	2582580519
GH106.hmm	824	2582635761_1_1554_+	517	1.4e-135	10	421	25	498	0.498786407767	2582580519
GH130.hmm	296	2582635782_1_1419_+	472	7e-84	13	286	171	471	0.922297297297	2582580519
GT2_Glycos_transf_2.hmm	170	2582635805_1_1029_+	342	3.9e-23	1	166	23	191	0.970588235294	2582580519
CE11.hmm	271	2582635841_1_1395_+	464	6.1e-73	1	220	5	225	0.808118081181	2582580519
CE10.hmm	341	2582635921_1_873_+	290	1e-33	63	321	31	279	0.756598240469	2582580519
GH109.hmm	126	2582635922_1_1344_+	447	1.1e-18	1	123	43	161	0.968253968254	2582580519
CE9.hmm	373	2582635925_1_1203_+	400	6.8e-112	3	373	9	389	0.991957104558	2582580519
GT2_Glycos_transf_2.hmm	170	2582635943_1_1002_+	333	4.3e-23	2	133	5	134	0.770588235294	2582580519
GT5.hmm	472	2582635948_1_810_+	269	3.7e-53	1	211	5	226	0.444915254237	2582580519
AA3.hmm	618	2582636080_1_1713_+	570	8.2e-47	86	403	9	567	0.512944983819	2582580519
GT4.hmm	160	2582636134_1_1164_+	387	2.4e-39	7	158	196	344	0.94375	2582580519
GT51.hmm	177	2582636159_1_1053_+	350	1.6e-55	2	177	133	330	0.988700564972	2582580519
CE1.hmm	227	2582636184_1_753_+	250	3.3e-31	10	208	34	230	0.872246696035	2582580519
GH20.hmm	337	2582636185_1_1911_+	636	2.1e-120	8	336	159	521	0.973293768546	2582580519
GH109.hmm	126	2582636218_1_1401_+	466	5.3e-24	1	121	54	166	0.952380952381	2582580519
CE10.hmm	341	2582636240_1_2121_+	706	1.3e-24	80	316	456	689	0.692082111437	2582580519
GH63.hmm	570	2582636264_1_2631_+	876	5.5e-19	353	565	421	869	0.371929824561	2582580519
GH88.hmm	329	2582636322_1_1167_+	388	8.7e-131	2	329	58	382	0.993920972644	2582580519
GH23.hmm	135	2582636325_1_1443_+	480	6.1e-29	2	121	111	246	0.881481481481	2582580519
CE14.hmm	124	2582636329_1_717_+	238	6.5e-23	1	124	6	111	0.991935483871	2582580519
GT2_Glycos_transf_2.hmm	170	2582636355_1_993_+	330	1e-20	1	142	4	140	0.829411764706	2582580519
GH109.hmm	126	2582636409_1_1149_+	382	2.6e-19	1	122	4	124	0.960317460317	2582580519
AA3.hmm	618	2582636431_1_1716_+	571	9.8e-51	85	404	8	569	0.516181229773	2582580519
GT4.hmm	160	2582636438_1_1197_+	398	2.2e-19	10	160	222	368	0.9375	2582580519
GH33.hmm	342	2582636460_1_996_+	331	3.1e-34	14	327	30	319	0.915204678363	2582580519
GH20.hmm	337	2582636496_1_2625_+	874	6.8e-95	8	336	324	756	0.973293768546	2582580519
GT2_Glycos_transf_2.hmm	170	2582636561_1_753_+	250	2.8e-25	1	132	8	135	0.770588235294	2582580519
GH65.hmm	372	2582636608_1_894_+	297	3.8e-84	149	370	2	231	0.594086021505	2582580519
GH109.hmm	126	2582636618_1_1017_+	338	3.8e-19	2	123	40	166	0.960317460317	2582580519
GH109.hmm	126	2582636645_1_1146_+	381	8.2e-21	1	122	4	115	0.960317460317	2582580519
GT4.hmm	160	2582636679_1_1173_+	390	1.1e-30	9	158	212	357	0.93125	2582580519
GH3.hmm	216	2582636701_1_2007_+	668	1.4e-54	3	214	171	413	0.976851851852	2582580519
GT2_Glycos_transf_2.hmm	170	2582636711_1_987_+	328	1.1e-25	1	164	5	174	0.958823529412	2582580519
AA3.hmm	618	2582636726_1_1605_+	534	1.2e-50	86	402	1	529	0.511326860841	2582580519
GH97.hmm	631	2582636735_1_2232_+	743	3.5e-166	6	630	66	738	0.988906497623	2582580519
GT2_Glycos_transf_2.hmm	170	2582636779_1_708_+	235	2.4e-16	4	168	1	160	0.964705882353	2582580519
GH13_4.hmm	398	2582636804_1_1929_+	642	3.5e-171	1	398	101	500	0.997487437186	2582580519
GH32.hmm	293	2582636809_1_1440_+	479	3.6e-100	1	286	31	329	0.972696245734	2582580519
GT28.hmm	157	2582636868_1_1104_+	367	4.9e-36	2	152	186	349	0.955414012739	2582580520
CE10.hmm	341	2582636884_1_1431_+	476	1.6e-41	75	205	72	212	0.381231671554	2582580520
GT4.hmm	160	2582636887_1_1158_+	385	1.5e-31	7	159	187	359	0.95	2582580520
GT2_Glycos_transf_2.hmm	170	2582636907_1_666_+	221	1.3e-30	1	110	8	114	0.641176470588	2582580520
GT4.hmm	160	2582636963_1_1227_+	408	4.3e-39	9	159	219	373	0.9375	2582580520
CE1.hmm	227	2582636994_1_957_+	318	2.8e-21	25	143	80	260	0.519823788546	2582580520
CE10.hmm	341	2582637002_1_912_+	303	4.8e-74	59	326	38	290	0.782991202346	2582580520
AA3.hmm	618	2582637109_1_1581_+	526	9.7e-17	92	395	3	523	0.490291262136	2582580520
GH109.hmm	126	2582637193_1_1134_+	377	3.7e-16	1	122	8	132	0.960317460317	2582580520
GT4.hmm	160	2582637210_1_1083_+	360	8e-30	12	156	195	334	0.9	2582580520
GH109.hmm	126	2582637398_1_990_+	329	9e-16	2	125	4	118	0.97619047619	2582580520
GT51.hmm	177	2582637442_1_1503_+	500	3.2e-52	2	175	62	235	0.977401129944	2582580520
CE14.hmm	124	2582637509_1_912_+	303	6.6e-39	1	124	8	152	0.991935483871	2582580520
GT4.hmm	160	2582637655_1_1317_+	438	2.3e-36	6	157	193	343	0.94375	2582580520
GT2_Glycos_transf_2.hmm	170	2582637708_1_720_+	239	8.6e-18	16	163	15	171	0.864705882353	2582580520
GT2_Glycos_transf_2.hmm	170	2582637815_1_1077_+	358	6e-24	1	164	46	205	0.958823529412	2582580520
GT4.hmm	160	2582637822_1_1323_+	440	4.6e-28	22	157	258	392	0.84375	2582580520
GH36.hmm	688	2582637832_1_2133_+	710	4.2e-208	2	672	2	661	0.973837209302	2582580520
GT2_Glycos_transf_2.hmm	170	2582637860_1_1317_+	438	7e-21	1	127	202	329	0.741176470588	2582580520
GT2_Glycos_transf_2.hmm	170	2582637871_1_738_+	245	2.1e-26	5	166	3	162	0.947058823529	2582580520
GT4.hmm	160	2582637980_1_1119_+	372	1.1e-27	12	157	200	342	0.90625	2582580520
GH13_21.hmm	322	2582638057_1_1677_+	558	9.7e-60	3	317	184	503	0.975155279503	2582580520
GH95.hmm	722	2582638198_1_2184_+	727	1.7e-165	94	583	245	726	0.67728531856	2582580521
GH145.hmm	296	2582638214_1_2118_+	705	2.8e-68	2	287	280	608	0.962837837838	2582580521
CBM67.hmm	176	2582638271_1_2373_+	790	9.1e-20	1	136	510	634	0.767045454545	2582580521
GT5.hmm	472	2582638324_1_1527_+	508	3.8e-108	1	471	8	493	0.995762711864	2582580521
CBM32.hmm	124	2582638326_1_810_+	269	1.5e-21	8	122	52	173	0.91935483871	2582580521
GH128.hmm	224	2582638376_1_771_+	256	2.5e-54	8	224	43	251	0.964285714286	2582580521
CE3.hmm	194	2582638428_1_681_+	226	2.6e-41	2	194	26	217	0.989690721649	2582580521
CE4.hmm	130	2582638462_1_873_+	290	3.9e-35	5	122	78	198	0.9	2582580521
GH142.hmm	479	2582638505_1_1473_+	490	9e-156	16	457	34	489	0.920668058455	2582580521
CBM67.hmm	176	2582638506_1_2991_+	996	8.8e-35	2	176	25	168	0.988636363636	2582580521
GH2.hmm	752	2582638538_1_3120_+	1039	1.9e-98	189	471	16	348	0.375	2582580521
GH2.hmm	752	2582638538_1_3120_+	1039	1.8e-53	465	750	550	871	0.378989361702	2582580521
GT51.hmm	177	2582638542_1_2445_+	814	9.4e-50	2	177	75	258	0.988700564972	2582580521
GH5.hmm	275	2582638546_1_1131_+	376	1.8e-46	19	238	77	355	0.796363636364	2582580521
GH33.hmm	342	2582638585_1_1332_+	443	5.7e-91	11	330	99	430	0.932748538012	2582580521
GH13_8.hmm	274	2582638614_1_1992_+	663	4e-105	1	274	218	509	0.996350364964	2582580521
GH20.hmm	337	2582638638_1_1620_+	539	1.4e-109	9	336	150	488	0.970326409496	2582580521
GH43_5.hmm	276	2582638656_1_981_+	326	1.8e-97	2	276	33	319	0.992753623188	2582580521
CE10.hmm	341	2582638663_1_882_+	293	3e-55	69	327	30	284	0.756598240469	2582580521
GH13_38.hmm	376	2582638676_1_1518_+	505	5.6e-115	1	374	35	420	0.992021276596	2582580521
GT51.hmm	177	2582638687_1_1716_+	571	3.9e-53	4	176	73	247	0.971751412429	2582580521
CE10.hmm	341	2582638700_1_909_+	302	3.3e-30	87	315	59	281	0.66862170088	2582580521
GH50.hmm	653	2582638713_1_1413_+	470	1.8e-66	295	652	120	449	0.546707503828	2582580521
GH43_26.hmm	292	2582638733_1_1014_+	337	9e-53	3	292	22	319	0.989726027397	2582580521
GH77.hmm	494	2582638738_1_1038_+	345	1.1e-85	2	301	14	328	0.605263157895	2582580521
PL10.hmm	287	2582638755_1_1059_+	352	6.5e-102	1	287	52	335	0.996515679443	2582580521
GT28.hmm	157	2582638815_1_1116_+	371	2.2e-17	16	138	214	334	0.777070063694	2582580521
CE3.hmm	194	2582638848_1_738_+	245	8.1e-16	69	189	117	238	0.618556701031	2582580521
GH130.hmm	296	2582638873_1_1473_+	490	1.5e-56	65	294	258	482	0.773648648649	2582580521
CE8.hmm	288	2582638936_1_1581_+	526	5.9e-83	4	287	14	308	0.982638888889	2582580521
CE12.hmm	210	2582638936_1_1581_+	526	5.5e-60	1	209	321	513	0.990476190476	2582580521
CE1.hmm	227	2582638937_1_900_+	299	4.4e-55	1	219	75	293	0.960352422907	2582580521
GH136.hmm	491	2582638938_1_1479_+	492	4e-103	3	484	21	482	0.979633401222	2582580521
CE9.hmm	373	2582638974_1_510_+	169	1.1e-41	3	150	23	168	0.394101876676	2582580521
GH33.hmm	342	2582638985_1_951_+	316	3e-34	9	130	195	315	0.353801169591	2582580521
CE10.hmm	341	2582639038_1_888_+	295	2.8e-36	43	325	20	282	0.826979472141	2582580521
GH25.hmm	177	2582639073_1_864_+	287	6.9e-19	10	169	57	235	0.898305084746	2582580521
PL9.hmm	374	2582639133_1_1092_+	363	1.1e-84	67	373	7	340	0.818181818182	2582580521
CE1.hmm	227	2582639192_1_963_+	320	1.8e-30	7	222	78	312	0.947136563877	2582580521
PL9_4.hmm	144	2582639212_1_1044_+	347	5.9e-35	35	144	1	112	0.756944444444	2582580521
CE12.hmm	210	2582639219_1_1242_+	413	9.4e-48	1	209	177	363	0.990476190476	2582580521
CBM51.hmm	134	2582639280_1_1842_+	613	2e-21	2	134	481	611	0.985074626866	2582580521
CBM32.hmm	124	2582639289_1_2580_+	859	6.3e-20	10	122	737	851	0.903225806452	2582580521
GH30.hmm	417	2582639450_1_1395_+	464	5.9e-43	12	398	16	417	0.925659472422	2582580521
CE4.hmm	130	2582639458_1_1212_+	403	1.9e-26	4	125	109	246	0.930769230769	2582580521
GH20.hmm	337	2582639533_1_1989_+	662	9.2e-101	10	336	149	514	0.967359050445	2582580521
GH20.hmm	337	2582639546_1_2034_+	677	8.6e-123	8	335	156	511	0.970326409496	2582580521
PL9.hmm	374	2582639598_1_1311_+	436	1e-102	12	373	15	413	0.965240641711	2582580521
CE1.hmm	227	2582639630_1_1758_+	585	4.1e-29	5	221	56	283	0.95154185022	2582580521
GH20.hmm	337	2582639663_1_1275_+	424	2e-56	9	336	132	411	0.970326409496	2582580521
CE3.hmm	194	2582639664_1_4296_+	1431	1.1e-33	3	186	276	526	0.943298969072	2582580521
GH33.hmm	342	2582639664_1_4296_+	1431	5.5e-85	12	340	953	1299	0.959064327485	2582580521
CE3.hmm	194	2582639693_1_678_+	225	2.6e-41	2	194	25	216	0.989690721649	2582580521
GH117.hmm	211	2582639694_1_1080_+	359	5.3e-22	46	208	174	334	0.767772511848	2582580521
GH110.hmm	548	2582639734_1_1713_+	570	1.2e-28	3	500	2	493	0.906934306569	2582580521
CBM67.hmm	176	2582639744_1_2475_+	824	7.2e-38	12	171	167	348	0.903409090909	2582580521
GH78.hmm	504	2582639744_1_2475_+	824	1.2e-154	2	444	372	822	0.876984126984	2582580521
GH78.hmm	504	2582639745_1_1353_+	450	9.1e-62	6	396	87	450	0.77380952381	2582580521
GH145.hmm	296	2582639757_1_1332_+	443	3.1e-96	12	296	47	329	0.959459459459	2582580521
GH49.hmm	549	2582639792_1_1578_+	525	7.7e-89	31	425	39	400	0.71766848816	2582580521
GT4.hmm	160	2582639800_1_1110_+	369	9.9e-23	11	150	193	336	0.86875	2582580521
CE11.hmm	271	2582639809_1_1314_+	437	3.2e-95	2	269	7	274	0.985239852399	2582580521
CBM38.hmm	129	2582640001_1_2439_+	812	4.6e-29	4	128	28	151	0.961240310078	2582580521
PL9_4.hmm	144	2582640045_1_1386_+	461	7.3e-42	4	144	92	234	0.972222222222	2582580521
GT2_Glyco_trans_2_3.hmm	197	2582640073_1_1515_+	504	1.1e-25	2	191	141	326	0.959390862944	2582580521
CBM32.hmm	124	2582640088_1_2049_+	682	1.2e-17	10	121	52	174	0.895161290323	2582580521
GH74.hmm	233	2582640089_1_5439_+	1812	1.3e-17	12	118	98	207	0.454935622318	2582580521
CBM8.hmm	143	2582640089_1_5439_+	1812	6.7e-16	1	142	1071	1209	0.986013986014	2582580521
GH29.hmm	346	2582640090_1_1488_+	495	1.5e-70	39	336	30	391	0.85838150289	2582580521
CE1.hmm	227	2582640119_1_918_+	305	1.5e-25	21	210	119	285	0.832599118943	2582580521
GT35.hmm	674	2582640128_1_1662_+	553	3.2e-65	210	555	181	481	0.511869436202	2582580521
GH110.hmm	548	2582640154_1_984_+	327	3.9e-34	224	543	9	322	0.582116788321	2582580521
GH76.hmm	358	2582640160_1_1272_+	423	2.1e-58	48	328	91	403	0.782122905028	2582580521
CBM16.hmm	116	2582640172_1_3249_+	1082	2.5e-16	1	114	777	902	0.974137931034	2582580521
GH109.hmm	126	2582640386_1_1242_+	413	7.8e-20	1	118	39	148	0.928571428571	2582580522
GH109.hmm	126	2582640390_1_1314_+	437	1.2e-19	1	117	58	175	0.920634920635	2582580522
CE1.hmm	227	2582640427_1_2304_+	767	1.2e-17	13	210	259	447	0.867841409692	2582580522
GT2_Glycos_transf_2.hmm	170	2582640464_1_1020_+	339	2.6e-24	2	168	13	175	0.976470588235	2582580522
GT2_Glycos_transf_2.hmm	170	2582640552_1_804_+	267	1.6e-30	1	165	34	190	0.964705882353	2582580522
GT83.hmm	540	2582640553_1_1596_+	531	1.6e-77	6	456	5	451	0.833333333333	2582580522
GT4.hmm	160	2582640575_1_1119_+	372	9.6e-25	6	157	192	342	0.94375	2582580522
GT9.hmm	225	2582640597_1_1029_+	342	2.3e-29	3	218	77	321	0.955555555556	2582580522
GH29.hmm	346	2582640611_1_1911_+	636	1.1e-81	41	338	27	333	0.85838150289	2582580522
GT9.hmm	225	2582640618_1_1026_+	341	4.9e-35	8	222	69	317	0.951111111111	2582580522
GT9.hmm	225	2582640619_1_966_+	321	7.9e-27	15	219	75	296	0.906666666667	2582580522
GT2_Glycos_transf_2.hmm	170	2582640674_1_3366_+	1121	1.5e-20	1	168	14	178	0.982352941176	2582580522
GT4.hmm	160	2582640705_1_1083_+	360	7.8e-24	12	151	190	325	0.86875	2582580522
CE1.hmm	227	2582640730_1_1377_+	458	3.4e-35	1	214	38	292	0.938325991189	2582580522
CE1.hmm	227	2582640769_1_1515_+	504	5.2e-22	9	193	179	464	0.810572687225	2582580522
GT83.hmm	540	2582640814_1_1644_+	547	3.1e-19	83	355	100	369	0.503703703704	2582580522
GT2_Glycos_transf_2.hmm	170	2582640834_1_957_+	318	5.7e-34	1	168	6	168	0.982352941176	2582580522
GT2_Glycos_transf_2.hmm	170	2582640911_1_1083_+	360	7.9e-28	1	126	10	130	0.735294117647	2582580522
GT2_Glycos_transf_2.hmm	170	2582640913_1_1272_+	423	4.1e-18	1	138	122	258	0.805882352941	2582580522
GT30.hmm	177	2582640929_1_1305_+	434	1.1e-51	7	175	55	224	0.949152542373	2582580522
GT9.hmm	225	2582640954_1_1056_+	351	2.4e-27	56	210	149	326	0.684444444444	2582580522
GT2_Glyco_tranf_2_3.hmm	230	2582640957_1_996_+	331	9.3e-21	4	214	3	213	0.913043478261	2582580522
GT4.hmm	160	2582640961_1_1083_+	360	1.7e-27	12	159	178	330	0.91875	2582580522
CBM9.hmm	182	2582641011_1_2112_+	703	2e-17	1	168	28	200	0.917582417582	2582580522
GT4.hmm	160	2582641031_1_1365_+	454	1.4e-21	12	156	282	426	0.9	2582580522
GT2_Glycos_transf_2.hmm	170	2582641152_1_1167_+	388	3.1e-24	1	164	46	211	0.958823529412	2582580522
GT2_Glycos_transf_2.hmm	170	2582641240_1_888_+	295	2e-31	1	164	9	166	0.958823529412	2582580522
GH23.hmm	135	2582641252_1_726_+	241	1.5e-20	18	123	83	210	0.777777777778	2582580522
CE11.hmm	271	2582641277_1_1293_+	430	9.4e-87	1	270	5	272	0.992619926199	2582580522
CBM67.hmm	176	2582641409_1_3282_+	1093	1.4e-38	12	168	321	494	0.886363636364	2582580522
GH78.hmm	504	2582641409_1_3282_+	1093	4.2e-148	2	504	521	1041	0.996031746032	2582580522
CBM38.hmm	129	2582641417_1_5133_+	1710	4.1e-28	3	128	420	547	0.968992248062	2582580522
AA3.hmm	618	2582641426_1_1638_+	545	4.1e-45	86	400	8	542	0.508090614887	2582580522
CBM51.hmm	134	2582641517_1_1185_+	394	3.5e-28	17	134	271	392	0.873134328358	2582580522
GT89.hmm	556	2582641531_1_1461_+	486	2.2e-32	3	313	6	297	0.557553956835	2582580522
GT2_Glyco_tranf_2_3.hmm	230	2582641543_1_939_+	312	2.6e-21	2	230	6	240	0.991304347826	2582580522
GT4.hmm	160	2582641572_1_1371_+	456	1.2e-23	14	154	286	428	0.875	2582580522
GT28.hmm	157	2582641587_1_1197_+	398	1.3e-37	2	150	224	371	0.942675159236	2582580522
CE4.hmm	130	2582641673_1_1059_+	352	9.9e-28	6	126	90	302	0.923076923077	2582580522
GT4.hmm	160	2582641725_1_1146_+	381	3.4e-35	7	156	202	349	0.93125	2582580522
GT4.hmm	160	2582641743_1_1134_+	377	1.4e-30	5	158	188	342	0.95625	2582580522
CE10.hmm	341	2582641744_1_2049_+	682	6.9e-23	93	309	416	639	0.633431085044	2582580522
GT4.hmm	160	2582641797_1_1107_+	368	1.1e-24	9	159	173	324	0.9375	2582580522
GT3.hmm	637	2582641945_1_4239_+	1412	1.8e-92	1	355	9	348	0.555729984301	2582580522
GT35.hmm	674	2582641945_1_4239_+	1412	3.7e-103	210	555	835	1195	0.511869436202	2582580522
GH57.hmm	383	2582641946_1_1236_+	411	4e-60	1	316	5	329	0.822454308094	2582580522
GT5.hmm	472	2582641947_1_1185_+	394	6.7e-36	1	471	2	390	0.995762711864	2582580522
GH133.hmm	372	2582641948_1_1971_+	656	7.1e-99	13	372	299	646	0.965053763441	2582580522
GT4.hmm	160	2582641950_1_1146_+	381	2.1e-18	11	158	191	351	0.91875	2582580522
AA7.hmm	458	2582641970_1_1476_+	491	7e-24	18	187	40	210	0.368995633188	2582580522
GT19.hmm	354	2582641984_1_1353_+	450	2.1e-73	1	349	66	413	0.983050847458	2582580522
GT2_Glycos_transf_2.hmm	170	2582642009_1_840_+	279	8.8e-16	1	166	3	160	0.970588235294	2582580522
GT4.hmm	160	2582642010_1_2730_+	909	7e-24	11	157	594	739	0.9125	2582580522
GT2_Glycos_transf_2.hmm	170	2582642011_1_1296_+	431	6.5e-22	1	125	45	168	0.729411764706	2582580522
GT2_Glycos_transf_2.hmm	170	2582642012_1_720_+	239	5.5e-37	1	169	4	168	0.988235294118	2582580522
CBM51.hmm	134	2582642014_1_3900_+	1299	2.3e-16	9	82	788	864	0.544776119403	2582580522
GT2_Glycos_transf_2.hmm	170	2582642068_1_816_+	271	3.6e-23	1	123	4	125	0.717647058824	2582580522
GH20.hmm	337	2582642145_1_1878_+	625	6.5e-43	9	336	130	443	0.970326409496	2582580522
CE1.hmm	227	2582642150_1_1110_+	369	8.8e-22	7	183	181	324	0.775330396476	2582580522
GT2_Glycos_transf_2.hmm	170	2582642177_1_735_+	244	1.5e-22	4	168	10	175	0.964705882353	2582580522
GT5.hmm	472	2582642225_1_1485_+	494	2.9e-128	1	471	2	482	0.995762711864	2582580522
CE9.hmm	373	2582642303_1_1152_+	383	1.8e-97	4	373	6	377	0.98927613941	2582580522
GT2_Glycos_transf_2.hmm	170	2582642550_31_1425_+	464	6.9e-33	4	120	1	120	0.682352941176	2582580522
GH102.hmm	157	2582642644_1_1155_+	384	8e-44	1	156	139	286	0.987261146497	2582580522
CE1.hmm	227	2582642751_1_1368_+	455	2e-21	5	143	35	206	0.607929515419	2582580522
GT5.hmm	472	2582642826_1_1545_+	514	8.9e-174	1	471	6	482	0.995762711864	2582580522
CE1.hmm	227	2582642830_1_1137_+	378	6.6e-33	1	220	146	365	0.964757709251	2582580522
CE1.hmm	227	2582642835_1_750_+	249	2.1e-22	77	221	80	242	0.63436123348	2582580522
GT83.hmm	540	2582642872_1_1602_+	533	6.4e-89	13	492	8	486	0.887037037037	2582580522
CE10.hmm	341	2582642892_1_855_+	284	1.4e-20	76	317	32	262	0.706744868035	2582580522
GT4.hmm	160	2582643003_1_1185_+	394	1.7e-40	9	159	216	363	0.9375	2582580522
CE14.hmm	124	2582643005_1_702_+	233	2.4e-23	1	124	6	111	0.991935483871	2582580522
GT2_Glyco_tranf_2_3.hmm	230	2582643019_1_1341_+	446	1.7e-31	1	228	49	277	0.986956521739	2582580522
GT4.hmm	160	2582643056_1_1122_+	373	4.9e-26	6	158	199	344	0.95	2582580522
GT4.hmm	160	2582643057_1_1119_+	372	8.4e-37	5	159	187	342	0.9625	2582580522
GT4.hmm	160	2582643060_1_1152_+	383	3.7e-30	6	154	200	346	0.925	2582580522
GT4.hmm	160	2582643061_1_1152_+	383	2.6e-31	12	159	198	345	0.91875	2582580522
GT4.hmm	160	2582643062_1_1074_+	357	1.6e-23	12	154	170	320	0.8875	2582580522
GT4.hmm	160	2582643065_1_1176_+	391	3.5e-22	6	157	209	361	0.94375	2582580522
GT4.hmm	160	2582643067_1_1164_+	387	8.1e-35	9	159	197	355	0.9375	2582580522
GT4.hmm	160	2582643068_1_1257_+	418	1.7e-32	7	159	234	388	0.95	2582580522
CE4.hmm	130	2582643101_1_873_+	290	9.7e-21	24	127	39	146	0.792307692308	2582580522
GT2_Glycos_transf_2.hmm	170	2582643105_1_957_+	318	5.7e-34	1	168	6	168	0.982352941176	2582580522
GH20.hmm	337	2582643147_1_1401_+	466	1.3e-103	8	290	155	458	0.836795252226	2582580522
GH13_8.hmm	274	2582643199_1_2025_+	674	8.2e-116	1	274	232	522	0.996350364964	2582580523
GT51.hmm	177	2582643287_1_1635_+	544	3.3e-59	9	177	55	223	0.949152542373	2582580523
CE4.hmm	130	2582643314_1_744_+	247	5.9e-32	9	117	46	156	0.830769230769	2582580523
GH77.hmm	494	2582643335_1_2658_+	885	2.9e-145	1	489	243	880	0.987854251012	2582580523
GT51.hmm	177	2582643371_1_2355_+	784	1.1e-54	2	177	98	287	0.988700564972	2582580523
GT26.hmm	171	2582643511_1_768_+	255	6.1e-56	3	171	58	233	0.982456140351	2582580523
GT4.hmm	160	2582643539_1_1293_+	430	7.2e-29	7	152	238	391	0.90625	2582580523
GH109.hmm	126	2582643727_1_1134_+	377	5.7e-17	2	121	1	118	0.944444444444	2582580523
AA7.hmm	458	2582643812_1_1365_+	454	4.6e-21	10	202	31	232	0.419213973799	2582580523
CBM38.hmm	129	2582643909_1_3717_+	1238	9.9e-26	4	128	27	150	0.961240310078	2582580523
GH1.hmm	429	2582644021_1_1704_+	567	7.8e-57	4	219	19	240	0.501165501166	2582580523
AA4.hmm	522	2582644023_1_1386_+	461	3.9e-22	51	239	38	219	0.360153256705	2582580523
GH57.hmm	383	2582644073_1_930_+	309	7.1e-58	2	307	6	301	0.79634464752	2582580523
GH13_38.hmm	376	2582644096_1_1455_+	484	2e-116	1	373	36	409	0.989361702128	2582580523
CE10.hmm	341	2582644241_1_837_+	278	3.1e-37	66	333	22	266	0.782991202346	2582580523
CE1.hmm	227	2582644252_1_747_+	248	1e-25	8	208	31	226	0.881057268722	2582580523
CE11.hmm	271	2582644326_1_1308_+	435	7.4e-96	1	270	4	273	0.992619926199	2582580523
GT30.hmm	177	2582644328_1_1290_+	429	1.7e-50	3	175	39	217	0.971751412429	2582580523
GT2_Glycos_transf_2.hmm	170	2582644380_1_918_+	305	1.9e-18	2	165	9	174	0.958823529412	2582580523
GT2_Glycos_transf_2.hmm	170	2582644381_1_801_+	266	8.7e-25	1	147	6	145	0.858823529412	2582580523
GT11.hmm	276	2582644385_1_513_+	170	2.7e-42	117	259	3	147	0.514492753623	2582580523
GT28.hmm	157	2582644498_1_1095_+	364	3.3e-56	1	157	191	350	0.993630573248	2582580523
CE4.hmm	130	2582644611_1_894_+	297	3.9e-25	5	124	99	234	0.915384615385	2582580523
GH63.hmm	570	2582644708_1_2688_+	895	3e-19	364	567	433	884	0.356140350877	2582580523
GH77.hmm	494	2582644709_1_1698_+	565	3.4e-120	2	482	9	556	0.971659919028	2582580523
GT5.hmm	472	2582644753_1_1581_+	526	4.1e-108	1	472	11	497	0.997881355932	2582580523
GT28.hmm	157	2582644956_1_1119_+	372	1.4e-18	20	155	219	353	0.859872611465	2582580523
GT35.hmm	674	2582645148_1_1665_+	554	1.3e-66	209	557	181	484	0.516320474777	2582580523
GH57.hmm	383	2582645175_1_1152_+	383	1.9e-57	2	310	6	304	0.804177545692	2582580523
GT4.hmm	160	2582645404_1_2004_+	667	2.9e-28	6	145	191	324	0.86875	2582580523
CE10.hmm	341	2582645535_1_1014_+	337	3.6e-47	69	316	62	295	0.724340175953	2582580524
GT9.hmm	225	2582645542_1_996_+	331	8.6e-38	2	205	64	291	0.902222222222	2582580524
CE3.hmm	194	2582645604_1_663_+	220	5.8e-45	2	194	23	215	0.989690721649	2582580524
GT19.hmm	354	2582645612_1_1188_+	395	1.2e-87	1	350	21	375	0.985875706215	2582580524
GH20.hmm	337	2582645633_1_1602_+	533	1.4e-124	7	336	136	489	0.976261127596	2582580524
CBM48.hmm	76	2582645648_1_2190_+	729	5.9e-21	2	68	122	206	0.868421052632	2582580524
GH13_9.hmm	291	2582645648_1_2190_+	729	3.1e-133	2	290	279	579	0.989690721649	2582580524
CBM38.hmm	129	2582645722_1_3876_+	1291	7.9e-26	4	128	27	150	0.961240310078	2582580524
GH128.hmm	224	2582645751_1_774_+	257	3.9e-48	9	224	54	252	0.959821428571	2582580524
GH109.hmm	126	2582645773_1_663_+	220	1.1e-19	1	125	6	120	0.984126984127	2582580524
AA7.hmm	458	2582645785_1_1476_+	491	3.9e-16	8	196	41	236	0.410480349345	2582580524
CBM6.hmm	138	2582645794_1_2682_+	893	4.8e-24	34	138	782	893	0.753623188406	2582580524
GH16.hmm	189	2582645818_1_777_+	258	1.1e-25	5	189	30	251	0.973544973545	2582580524
CBM67.hmm	176	2582645834_1_2397_+	798	6.9e-23	4	131	515	635	0.721590909091	2582580524
GH109.hmm	126	2582645841_1_1452_+	483	4e-49	1	125	72	195	0.984126984127	2582580524
CE10.hmm	341	2582645852_1_855_+	284	7.5e-23	85	329	63	275	0.715542521994	2582580524
CE1.hmm	227	2582645997_1_966_+	321	8.9e-30	8	222	72	315	0.942731277533	2582580524
GH109.hmm	126	2582646015_1_1410_+	469	1.9e-16	2	122	52	161	0.952380952381	2582580524
CE10.hmm	341	2582646109_1_939_+	312	2e-22	58	309	19	268	0.736070381232	2582580524
CE11.hmm	271	2582646177_1_1338_+	445	1.6e-95	1	270	3	271	0.992619926199	2582580524
CE1.hmm	227	2582646180_1_816_+	271	3.6e-28	9	207	48	238	0.872246696035	2582580524
CE10.hmm	341	2582646233_1_849_+	282	2.3e-31	70	309	34	254	0.700879765396	2582580524
CBM51.hmm	134	2582646236_1_4089_+	1362	1.8e-16	3	80	409	492	0.574626865672	2582580524
CE1.hmm	227	2582646239_1_1146_+	381	4.1e-30	4	210	130	358	0.907488986784	2582580524
AA3.hmm	618	2582646242_1_1779_+	592	7e-55	85	403	8	589	0.514563106796	2582580524
PL9.hmm	374	2582646245_1_1293_+	430	8.1e-95	11	366	18	410	0.949197860963	2582580524
GT30.hmm	177	2582646268_1_1293_+	430	1.2e-53	4	176	35	210	0.971751412429	2582580524
GT28.hmm	157	2582646275_1_1092_+	363	3.3e-19	18	122	215	316	0.662420382166	2582580524
GH77.hmm	494	2582646284_1_1512_+	503	9.4e-135	1	479	34	487	0.967611336032	2582580524
GH128.hmm	224	2582646405_1_825_+	274	9e-56	10	223	54	270	0.950892857143	2582580524
GH141.hmm	527	2582646499_1_2760_+	919	6.9e-106	3	525	26	538	0.990512333966	2582580524
GH145.hmm	296	2582646507_1_1335_+	444	1.4e-86	11	296	42	325	0.962837837838	2582580524
CBM67.hmm	176	2582646509_1_1248_+	415	2.1e-29	1	176	30	170	0.994318181818	2582580524
CE3.hmm	194	2582646607_1_651_+	216	1.7e-16	2	194	28	213	0.989690721649	2582580524
CE7.hmm	313	2582646773_1_738_+	245	2.8e-16	18	204	31	239	0.594249201278	2582580524
GH20.hmm	337	2582646809_1_1602_+	533	1.4e-124	7	336	136	489	0.976261127596	2582580524
CE1.hmm	227	2582646869_1_750_+	249	9.3e-33	8	208	52	229	0.881057268722	2582580524
GH79.hmm	455	2582646876_1_1407_+	468	1.3e-54	3	380	36	392	0.828571428571	2582580524
CE3.hmm	194	2582646880_1_750_+	249	1.1e-17	52	189	91	231	0.70618556701	2582580524
GH109.hmm	126	2582646891_1_1554_+	517	1.5e-19	1	120	37	147	0.944444444444	2582580524
CE10.hmm	341	2582646916_1_1023_+	340	1.1e-21	57	238	47	248	0.530791788856	2582580524
CE10.hmm	341	2582646917_1_1041_+	346	1.3e-18	60	222	27	188	0.475073313783	2582580524
GT35.hmm	674	2582646924_1_2577_+	858	2.3e-271	1	673	137	851	0.99703264095	2582580524
GH79.hmm	455	2582646963_1_1410_+	469	7e-58	3	448	34	464	0.978021978022	2582580524
CE10.hmm	341	2582646984_1_1920_+	639	1.4e-18	46	313	360	619	0.782991202346	2582580524
GT2_Glycos_transf_2.hmm	170	2582647050_1_699_+	232	9.3e-20	2	131	5	137	0.758823529412	2582580524
GH13_11.hmm	346	2582647079_1_2388_+	795	9.3e-43	12	343	367	648	0.956647398844	2582580524
GH136.hmm	491	2582647099_1_1656_+	551	1.9e-32	3	321	28	342	0.647657841141	2582580524
PL10.hmm	287	2582647106_1_1029_+	342	1.2e-103	1	286	48	329	0.993031358885	2582580524
CE7.hmm	313	2582647132_1_1203_+	400	2.3e-20	63	300	63	290	0.757188498403	2582580524
GT4.hmm	160	2582647140_1_1116_+	371	8.7e-18	11	121	201	310	0.6875	2582580524
GT4.hmm	160	2582647142_1_1167_+	388	1.9e-24	12	159	228	365	0.91875	2582580524
CE10.hmm	341	2582647160_1_891_+	296	5.2e-42	67	325	37	284	0.756598240469	2582580524
GH109.hmm	126	2582647165_1_1296_+	431	1.8e-16	2	120	44	160	0.936507936508	2582580524
CE10.hmm	341	2582647186_1_867_+	288	4.8e-18	81	333	71	282	0.739002932551	2582580524
GH99.hmm	334	2582647193_1_2013_+	670	6.7e-30	1	306	372	667	0.913173652695	2582580524
CE1.hmm	227	2582647196_1_954_+	317	3.8e-39	2	215	60	310	0.938325991189	2582580524
CBM16.hmm	116	2582647241_1_2916_+	971	3e-17	1	106	722	843	0.905172413793	2582580524
CE1.hmm	227	2582647305_1_933_+	310	9.4e-39	2	209	60	292	0.911894273128	2582580524
GH81.hmm	622	2582647333_1_2154_+	717	9.2e-145	7	603	40	668	0.958199356913	2582580524
GT5.hmm	472	2582647347_1_1494_+	497	2.3e-171	1	470	2	472	0.993644067797	2582580524
CE10.hmm	341	2582647354_1_819_+	272	8.4e-31	92	334	53	266	0.709677419355	2582580524
GT28.hmm	157	2582647367_1_1095_+	364	2.8e-41	2	150	188	335	0.942675159236	2582580524
GT83.hmm	540	2582647390_1_1776_+	591	2.8e-111	8	482	10	497	0.877777777778	2582580525
GT4.hmm	160	2582647391_1_1086_+	361	1.5e-26	7	148	185	321	0.88125	2582580525
GH13_11.hmm	346	2582647492_1_2067_+	688	3.8e-121	2	346	172	519	0.994219653179	2582580525
GT4.hmm	160	2582647497_1_1185_+	394	2.3e-24	8	151	207	344	0.89375	2582580525
GT51.hmm	177	2582647511_1_2259_+	752	6.5e-41	9	167	180	334	0.892655367232	2582580525
GH9.hmm	418	2582647605_55_2238_+	727	5.8e-121	2	418	266	718	0.995215311005	2582580525
GT2_Glycos_transf_2.hmm	170	2582647731_1_948_+	315	1.8e-33	1	166	4	165	0.970588235294	2582580525
GT2_Glyco_tranf_2_3.hmm	230	2582647830_1_1995_+	664	3.3e-28	5	228	83	302	0.969565217391	2582580525
GT5.hmm	472	2582648012_1_1473_+	490	8.9e-161	1	471	2	452	0.995762711864	2582580525
GT35.hmm	674	2582648340_1_2259_+	752	2.9e-264	7	674	28	735	0.989614243323	2582580525
GT2_Glycos_transf_2.hmm	170	2582648477_1_1248_+	415	3.1e-24	1	166	64	241	0.970588235294	2582580525
GT26.hmm	171	2582648487_10_720_+	236	1.7e-57	2	171	56	223	0.988304093567	2582580525
GH77.hmm	494	2582648499_1_1530_+	509	4.3e-146	1	474	12	490	0.957489878543	2582580525
GT4.hmm	160	2582648552_1_1149_+	382	1.5e-33	8	157	199	344	0.93125	2582580525
GT2_Glyco_tranf_2_3.hmm	230	2582648561_1_1395_+	464	2.9e-33	4	228	105	328	0.973913043478	2582580525
GT19.hmm	354	2582648641_1_1137_+	378	3.8e-112	1	341	11	352	0.960451977401	2582580525
GT51.hmm	177	2582648650_1_2115_+	704	7.3e-52	2	177	157	335	0.988700564972	2582580525
GT2_Glycos_transf_2.hmm	170	2582648673_1_1230_+	409	2.1e-21	4	168	7	158	0.964705882353	2582580525
GH3.hmm	216	2582648674_1_1614_+	537	1.2e-58	4	216	72	303	0.981481481481	2582580525
GH3.hmm	216	2582648720_1_2040_+	679	3.5e-60	3	216	64	271	0.986111111111	2582580525
GH104.hmm	145	2582648767_1_564_+	187	2.7e-46	3	144	35	179	0.972413793103	2582580525
GH57.hmm	383	2582648798_1_1722_+	573	2.7e-71	1	305	51	458	0.793733681462	2582580525
GT2_Glycos_transf_2.hmm	170	2582648810_1_2934_+	977	2.3e-21	1	108	334	438	0.629411764706	2582580525
GT47.hmm	296	2582648821_1_1239_+	412	1.2e-17	174	283	128	263	0.368243243243	2582580525
GH57.hmm	383	2582648832_1_1404_+	467	7.3e-16	3	253	27	302	0.65274151436	2582580525
GT4.hmm	160	2582648871_1_2235_+	744	1.3e-34	6	158	258	426	0.95	2582580525
GT2_Glycos_transf_2.hmm	170	2582648884_1_411_+	136	3e-21	4	131	7	125	0.747058823529	2582580525
GH3.hmm	216	2582648885_1_1614_+	537	1.2e-58	4	216	72	303	0.981481481481	2582580525
GH38.hmm	269	2582648996_1_2973_+	990	1.3e-59	3	259	205	459	0.951672862454	2582580525
GT4.hmm	160	2582649001_1_1110_+	369	8.6e-26	9	147	171	306	0.8625	2582580525
GT28.hmm	157	2582649158_1_1074_+	357	1.3e-39	2	139	182	319	0.872611464968	2582580525
AA3.hmm	618	2582649169_1_1512_+	503	4.6e-52	88	397	6	498	0.5	2582580525
AA3.hmm	618	2582649217_1_1674_+	557	2.7e-46	86	403	1	542	0.512944983819	2582580525
GT2_Glycos_transf_2.hmm	170	2582649237_1_1101_+	366	4.6e-26	1	115	39	154	0.670588235294	2582580525
CE4.hmm	130	2582649388_1_729_+	242	1.1e-20	10	128	42	165	0.907692307692	2582580525
CBM48.hmm	76	2582649403_1_2322_+	773	9.5e-19	2	68	131	213	0.868421052632	2582580525
GH13_9.hmm	291	2582649403_1_2322_+	773	7.3e-139	1	290	307	607	0.993127147766	2582580525
CE9.hmm	373	2582649483_1_1179_+	392	7.1e-103	18	349	25	359	0.887399463807	2582580525
CE10.hmm	341	2582649493_1_1881_+	626	5.6e-19	62	312	364	602	0.733137829912	2582580525
GH13_2.hmm	304	2582649548_1_1866_+	621	2.4e-110	1	304	71	385	0.996710526316	2582580525
GT19.hmm	354	2582649662_1_1272_+	423	7.8e-33	154	349	149	395	0.550847457627	2582580525
CE10.hmm	341	2582649681_1_564_+	187	2.3e-17	145	312	18	163	0.489736070381	2582580525
GH23.hmm	135	2582649711_1_336_+	111	6.3e-17	42	121	1	96	0.585185185185	2582580525
GH13_5.hmm	343	2582649786_1_1506_+	501	8e-136	2	342	40	380	0.991253644315	2582580525
GT1.hmm	382	2582649788_1_501_+	166	1.4e-42	228	379	2	165	0.395287958115	2582580525
GT35.hmm	674	2582649828_1_1434_+	477	7.1e-146	1	374	94	476	0.553412462908	2582580525
GT4.hmm	160	2582649867_1_1200_+	399	5.2e-29	11	159	208	362	0.925	2582580525
GH104.hmm	145	2582649910_1_810_+	269	2.6e-42	2	142	67	216	0.965517241379	2582580525
GH20.hmm	337	2582649954_1_1440_+	479	6.1e-68	127	336	3	214	0.620178041543	2582580526
GT83.hmm	540	2582649961_1_1587_+	528	1.3e-68	15	414	9	394	0.738888888889	2582580526
GH141.hmm	527	2582649995_1_5445_+	1814	2.9e-27	28	439	58	489	0.779886148008	2582580526
GH3.hmm	216	2582650086_1_1953_+	650	6.7e-27	129	214	4	97	0.393518518519	2582580526
GT26.hmm	171	2582650358_1_762_+	253	2.6e-54	2	171	61	232	0.988304093567	2582580526
GT4.hmm	160	2582650360_1_1122_+	373	2.5e-34	8	160	187	344	0.95	2582580526
GH141.hmm	527	2582650361_1_2736_+	911	1.3e-25	3	261	26	258	0.489563567362	2582580526
GH2.hmm	752	2582650570_1_2025_+	674	8.3e-83	26	491	22	668	0.61835106383	2582580526
GH92.hmm	491	2582650572_1_3039_+	1012	9.2e-186	7	491	271	753	0.985743380855	2582580526
GT83.hmm	540	2582650693_1_1416_+	471	3.5e-20	5	366	7	358	0.668518518519	2582580526
GT2_Glycos_transf_2.hmm	170	2582650758_1_1077_+	358	1.6e-19	1	121	35	158	0.705882352941	2582580526
GT51.hmm	177	2582651113_1_2409_+	802	4.7e-57	1	177	61	237	0.994350282486	2582580526
GT83.hmm	540	2582651181_1_1656_+	551	1.3e-91	11	474	9	492	0.857407407407	2582580526
GT2_Glycos_transf_2.hmm	170	2582651182_1_759_+	252	2.8e-17	2	167	9	169	0.970588235294	2582580526
GT2_Glycos_transf_2.hmm	170	2582651211_1_858_+	285	1.2e-29	1	156	30	173	0.911764705882	2582580526
GT30.hmm	177	2582651314_1_1281_+	426	4.5e-42	3	176	36	213	0.977401129944	2582580526
GT51.hmm	177	2582651321_1_762_+	253	5.9e-53	11	176	51	215	0.932203389831	2582580526
GT2_Glycos_transf_2.hmm	170	2582651436_1_750_+	249	2.1e-20	1	144	5	137	0.841176470588	2582580526
GT9.hmm	225	2582651437_1_993_+	330	5e-37	6	201	74	300	0.866666666667	2582580526
GH23.hmm	135	2582651460_1_1479_+	492	5.5e-23	4	127	307	474	0.911111111111	2582580526
GH73.hmm	128	2582651479_1_990_+	329	4e-38	4	128	46	172	0.96875	2582580526
GT2_Glycos_transf_2.hmm	170	2582651523_1_501_+	166	2.9e-20	1	121	35	158	0.705882352941	2582580526
GT4.hmm	160	2582651554_1_1152_+	383	1.8e-26	12	155	199	339	0.89375	2582580526
GT2_Glycos_transf_2.hmm	170	2582651556_1_927_+	308	6.2e-29	1	107	4	109	0.623529411765	2582580526
GT2_Glycos_transf_2.hmm	170	2582651557_1_2154_+	717	8.5e-31	1	128	401	527	0.747058823529	2582580526
GT2_Glycos_transf_2.hmm	170	2582651560_1_948_+	315	1.4e-29	2	124	5	125	0.717647058824	2582580526
GT2_Glycos_transf_2.hmm	170	2582651561_1_999_+	332	4.2e-35	1	131	4	131	0.764705882353	2582580526
GT2_Glycos_transf_2.hmm	170	2582651562_1_1005_+	334	9.3e-31	1	130	4	130	0.758823529412	2582580526
GT2_Glycos_transf_2.hmm	170	2582651563_1_1008_+	335	4.3e-28	1	130	6	130	0.758823529412	2582580526
GT4.hmm	160	2582651564_1_1182_+	393	4.6e-29	8	158	215	361	0.9375	2582580526
GT4.hmm	160	2582651565_1_1134_+	377	1e-34	9	159	190	346	0.9375	2582580526
GT2_Glycos_transf_2.hmm	170	2582651566_1_1014_+	337	1.2e-24	2	132	7	138	0.764705882353	2582580526
GT2_Glycos_transf_2.hmm	170	2582651567_1_915_+	304	2.7e-24	1	132	4	133	0.770588235294	2582580526
GT4.hmm	160	2582651568_1_1176_+	391	1.5e-20	14	154	210	352	0.875	2582580526
GT4.hmm	160	2582651569_1_1146_+	381	7.7e-23	13	156	210	351	0.89375	2582580526
GT4.hmm	160	2582651570_1_1275_+	424	1.8e-26	12	157	193	339	0.90625	2582580526
GH16.hmm	189	2582651589_1_1332_+	443	1.1e-38	3	189	93	342	0.984126984127	2582580526
GT22.hmm	389	2582651601_1_1458_+	485	2.9e-43	2	344	16	369	0.879177377892	2582580526
AA3.hmm	618	2582651642_1_1611_+	536	7.4e-52	88	401	5	521	0.506472491909	2582580526
GT4.hmm	160	2582651645_1_1320_+	439	6.4e-20	8	152	237	414	0.9	2582580526
GT19.hmm	354	2582651691_1_1158_+	385	2.1e-122	1	351	5	363	0.988700564972	2582580526
GT4.hmm	160	2582651703_1_1227_+	408	6.3e-29	9	159	206	379	0.9375	2582580526
GH23.hmm	135	2582651708_1_969_+	322	8e-25	2	124	105	239	0.903703703704	2582580526
GT51.hmm	177	2582651714_1_2319_+	772	8.6e-47	15	176	53	214	0.909604519774	2582580526
GH31.hmm	427	2582651749_1_1932_+	643	1.5e-69	3	365	254	643	0.847775175644	2582580526
CE1.hmm	227	2582651750_1_1089_+	362	9.3e-28	8	216	36	262	0.916299559471	2582580526
CE1.hmm	227	2582651913_1_1137_+	378	6.6e-21	7	175	29	240	0.740088105727	2582580526
GT2_Glycos_transf_2.hmm	170	2582651924_1_714_+	237	3.7e-32	1	166	6	173	0.970588235294	2582580526
GT2_Glycos_transf_2.hmm	170	2582651952_1_720_+	239	1.8e-30	2	167	6	171	0.970588235294	2582580526
GT2_Glycos_transf_2.hmm	170	2582652019_1_999_+	332	6.7e-31	1	169	5	172	0.988235294118	2582580526
GT4.hmm	160	2582652062_1_1059_+	352	5.8e-18	20	152	199	318	0.825	2582580526
GT4.hmm	160	2582652091_1_1131_+	376	7.8e-36	6	156	194	341	0.9375	2582580526
GT2_Glycos_transf_2.hmm	170	2582652122_1_957_+	318	2.3e-30	1	132	4	137	0.770588235294	2582580526
GT4.hmm	160	2582652176_1_1158_+	385	7.1e-28	12	153	208	349	0.88125	2582580526
CE14.hmm	124	2582652179_1_735_+	244	3.4e-24	1	124	12	117	0.991935483871	2582580526
GH141.hmm	527	2582652242_1_3195_+	1064	4.1e-27	3	259	24	254	0.485768500949	2582580526
GH29.hmm	346	2582652260_1_1365_+	454	2.6e-92	36	346	16	342	0.895953757225	2582580526
GT28.hmm	157	2582652349_1_1086_+	361	8.3e-45	2	154	188	344	0.968152866242	2582580526
GT87.hmm	231	2582652354_1_1272_+	423	2.2e-18	1	146	66	217	0.627705627706	2582580526
GT22.hmm	389	2582652371_1_1512_+	503	2e-38	3	360	19	390	0.917737789203	2582580526
GT2_Glycos_transf_2.hmm	170	2582652423_1_804_+	267	1.5e-29	1	134	6	135	0.782352941176	2582580526
GT4.hmm	160	2582652425_1_1200_+	399	3.2e-25	7	145	218	355	0.8625	2582580526
GT4.hmm	160	2582652467_1_1083_+	360	4.1e-36	15	157	180	324	0.8875	2582580526
CE10.hmm	341	2582652532_1_1224_+	407	2.6e-20	76	202	54	189	0.369501466276	2582580526
GH23.hmm	135	2582652582_1_1467_+	488	3.8e-27	2	119	124	257	0.866666666667	2582580526
CBM50.hmm	40	2582652582_1_1467_+	488	1.4e-16	1	39	375	416	0.95	2582580526
GT51.hmm	177	2582652595_1_2250_+	749	4.3e-55	1	176	67	247	0.988700564972	2582580526
GT2_Glyco_tranf_2_3.hmm	230	2582652630_1_1044_+	347	1.3e-17	4	214	3	221	0.913043478261	2582580526
GT9.hmm	225	2582652643_1_1059_+	352	3.5e-50	3	220	93	338	0.964444444444	2582580526
GT2_Glycos_transf_2.hmm	170	2582652730_1_738_+	245	2.1e-21	1	169	9	176	0.988235294118	2582580526
AA4.hmm	522	2582652767_1_1410_+	469	5.7e-26	16	247	9	231	0.442528735632	2582580526
CE4.hmm	130	2582652780_1_618_+	205	8.1e-25	5	122	22	132	0.9	2582580526
GH16.hmm	189	2582652833_1_2058_+	685	2.8e-33	3	189	122	388	0.984126984127	2582580526
GH3.hmm	216	2582652866_1_2685_+	894	2.2e-70	3	214	122	341	0.976851851852	2582580526
GT9.hmm	225	2582652880_1_978_+	325	1.4e-45	4	220	64	307	0.96	2582580526
CE10.hmm	341	2582652917_1_606_+	201	5.5e-19	145	324	21	182	0.524926686217	2582580526
GH13.hmm	299	2582652970_1_2928_+	975	1.4e-26	9	266	411	715	0.859531772575	2582580527
GH97.hmm	631	2582652972_1_2088_+	695	4.6e-226	3	630	11	691	0.993660855784	2582580527
GH13_19.hmm	322	2582653018_1_1653_+	550	3.1e-115	1	322	75	419	0.996894409938	2582580527
GH31.hmm	427	2582653019_1_2466_+	821	5.7e-129	3	427	251	686	0.992974238876	2582580527
GH13.hmm	299	2582653020_1_1827_+	608	9e-55	13	295	153	475	0.943143812709	2582580527
GT2_Glycos_transf_2.hmm	170	2582653026_1_987_+	328	2.6e-22	2	168	7	182	0.976470588235	2582580527
CBM48.hmm	76	2582653050_1_1908_+	635	4.7e-16	2	69	29	115	0.881578947368	2582580527
GH13_9.hmm	291	2582653050_1_1908_+	635	4.3e-133	1	290	184	484	0.993127147766	2582580527
GH73.hmm	128	2582653160_1_1164_+	387	1.5e-35	3	128	98	226	0.9765625	2582580527
CE10.hmm	341	2582653183_1_1923_+	640	1.2e-21	93	316	400	623	0.653958944282	2582580527
CBM9.hmm	182	2582653238_1_2409_+	802	2.5e-17	1	165	35	205	0.901098901099	2582580527
GH23.hmm	135	2582653259_1_903_+	300	5.6e-21	2	130	90	230	0.948148148148	2582580527
GH25.hmm	177	2582653271_1_849_+	282	2.9e-50	1	177	86	260	0.994350282486	2582580527
GT4.hmm	160	2582653276_1_1008_+	335	6.1e-22	10	157	162	309	0.91875	2582580527
GH3.hmm	216	2582653317_1_3006_+	1001	8.7e-60	5	215	132	357	0.972222222222	2582580527
CBM4.hmm	126	2582653338_1_1914_+	637	6.7e-21	1	124	20	150	0.97619047619	2582580527
GH16.hmm	189	2582653339_1_1683_+	560	3.6e-51	2	189	28	272	0.989417989418	2582580527
GH17.hmm	311	2582653340_1_924_+	307	2e-23	85	307	137	307	0.713826366559	2582580527
GH30_1.hmm	423	2582653342_1_1587_+	528	1.7e-157	3	423	55	525	0.992907801418	2582580527
GH17.hmm	311	2582653343_1_1278_+	425	1.8e-28	17	309	64	374	0.938906752412	2582580527
GH149.hmm	1128	2582653344_1_3426_+	1141	0	3	1128	2	1139	0.997340425532	2582580527
GH16.hmm	189	2582653345_1_828_+	275	6.7e-54	2	189	39	274	0.989417989418	2582580527
CE1.hmm	227	2582653408_1_921_+	306	1e-42	6	220	42	300	0.942731277533	2582580527
CE1.hmm	227	2582653430_1_633_+	210	2.4e-16	24	205	15	195	0.797356828194	2582580527
CE14.hmm	124	2582653480_1_2502_+	833	9e-17	1	113	49	160	0.903225806452	2582580527
GT2_Glycos_transf_2.hmm	170	2582653548_1_1101_+	366	1.5e-25	1	130	42	174	0.758823529412	2582580527
GT2_Glycos_transf_2.hmm	170	2582653594_1_1134_+	377	1.5e-24	1	166	4	185	0.970588235294	2582580527
GT4.hmm	160	2582653607_1_1137_+	378	2.4e-38	6	154	196	341	0.925	2582580527
GH53.hmm	342	2582653636_1_1065_+	354	2e-86	1	341	33	351	0.994152046784	2582580527
GH2.hmm	752	2582653649_1_2469_+	822	5.3e-99	34	583	29	746	0.730053191489	2582580527
GH13_38.hmm	376	2582653783_1_1821_+	606	1.7e-187	1	375	47	442	0.994680851064	2582580527
GT28.hmm	157	2582653789_1_1092_+	363	1.2e-47	1	157	193	350	0.993630573248	2582580527
GT2_Glycos_transf_2.hmm	170	2582653798_1_726_+	241	1.4e-28	2	168	7	172	0.976470588235	2582580527
GH77.hmm	494	2582653836_1_2622_+	873	1.1e-140	1	489	232	872	0.987854251012	2582580527
CE10.hmm	341	2582653837_1_2328_+	775	4.9e-21	67	316	518	757	0.730205278592	2582580527
CE1.hmm	227	2582653841_1_1116_+	371	1.9e-36	2	223	135	367	0.973568281938	2582580527
CE14.hmm	124	2582653883_1_720_+	239	3e-23	1	124	7	112	0.991935483871	2582580527
GT2_Glycos_transf_2.hmm	170	2582653999_1_996_+	331	3.1e-28	1	167	4	166	0.976470588235	2582580527
CE1.hmm	227	2582654103_1_732_+	243	5.2e-19	67	219	70	238	0.669603524229	2582580527
GT5.hmm	472	2582654125_1_810_+	269	2.9e-40	1	216	5	230	0.455508474576	2582580527
GH109.hmm	126	2582654161_1_1026_+	341	4.2e-17	2	125	3	117	0.97619047619	2582580527
CE11.hmm	271	2582654214_1_1392_+	463	4.9e-74	1	231	5	236	0.848708487085	2582580527
GH23.hmm	135	2582654259_1_1908_+	635	5.4e-24	2	121	143	278	0.881481481481	2582580527
GH20.hmm	337	2582654294_1_2247_+	748	1.5e-128	9	335	141	487	0.967359050445	2582580527
GT5.hmm	472	2582654296_1_1410_+	469	1.6e-145	2	471	3	468	0.993644067797	2582580527
GT30.hmm	177	2582654299_1_1260_+	419	5.3e-46	10	176	45	207	0.937853107345	2582580527
GH92.hmm	491	2582654429_1_2823_+	940	4.8e-168	5	450	225	668	0.906313645621	2582580527
CE1.hmm	227	2582654440_1_1368_+	455	4.8e-36	2	223	140	374	0.973568281938	2582580527
CE10.hmm	341	2582654594_1_1902_+	633	5e-19	68	319	374	619	0.736070381232	2582580527
GT2_Glycos_transf_2.hmm	170	2582654609_1_951_+	316	2.1e-28	1	157	4	157	0.917647058824	2582580527
GT2_Glycos_transf_2.hmm	170	2582654682_1_999_+	332	5.2e-17	1	133	4	143	0.776470588235	2582580527
GT4.hmm	160	2582654684_1_1287_+	428	1.9e-25	7	158	251	401	0.94375	2582580527
GT4.hmm	160	2582654687_1_1086_+	361	2.3e-30	7	160	177	330	0.95625	2582580527
GT2_Glycos_transf_2.hmm	170	2582654727_1_813_+	270	3.8e-19	1	106	4	110	0.617647058824	2582580527
GT4.hmm	160	2582654732_1_1122_+	373	3.5e-29	6	158	195	343	0.95	2582580527
GT2_Glycos_transf_2.hmm	170	2582654734_1_813_+	270	2.1e-19	1	129	4	127	0.752941176471	2582580527
GT2_Glycos_transf_2.hmm	170	2582654735_1_1017_+	338	4.3e-36	1	133	9	157	0.776470588235	2582580527
GT2_Glycos_transf_2.hmm	170	2582654739_1_780_+	259	4.8e-30	1	130	7	130	0.758823529412	2582580527
GT2_Glycos_transf_2.hmm	170	2582654740_1_975_+	324	6.8e-26	1	116	4	117	0.676470588235	2582580527
GT2_Glycos_transf_2.hmm	170	2582654743_1_747_+	248	2.9e-17	1	128	5	121	0.747058823529	2582580527
GT4.hmm	160	2582654745_1_1116_+	371	3.9e-28	9	159	198	342	0.9375	2582580527
GT2_Glycos_transf_2.hmm	170	2582654754_1_987_+	328	2.6e-22	2	168	7	182	0.976470588235	2582580527
GT83.hmm	540	2582654770_1_1713_+	570	4.7e-93	5	468	3	475	0.857407407407	2582580527
GT2_Glycos_transf_2.hmm	170	2582654771_1_741_+	246	1.3e-17	2	168	9	170	0.976470588235	2582580527
GT35.hmm	674	2582654812_1_1656_+	551	5.2e-68	211	553	180	477	0.507418397626	2582580527
GT2_Glycos_transf_2.hmm	170	2582654819_1_780_+	259	6.5e-33	1	111	6	115	0.647058823529	2582580527
GT4.hmm	160	2582654825_1_1104_+	367	4.3e-23	7	150	196	332	0.89375	2582580527
GH23.hmm	135	2582654925_1_903_+	300	5.6e-21	2	130	90	230	0.948148148148	2582580527
GT51.hmm	177	2582654946_1_2277_+	758	2.5e-59	2	175	66	242	0.977401129944	2582580527
GT4.hmm	160	2582654958_1_1104_+	367	4.3e-23	7	150	196	332	0.89375	2582580527
CE1.hmm	227	2582655006_1_2169_+	722	5.2e-16	5	197	481	687	0.845814977974	2582580527
GH92.hmm	491	2582655018_1_1734_+	577	3.9e-113	146	450	3	305	0.619144602851	2582580527
GT51.hmm	177	2582655086_1_681_+	226	6.7e-56	12	176	55	218	0.926553672316	2582580527
GT9.hmm	225	2582655172_1_1032_+	343	7.1e-31	2	205	73	300	0.902222222222	2582580527
CE4.hmm	130	2582655179_1_630_+	209	3.4e-27	5	125	22	140	0.923076923077	2582580527
GT2_Glyco_tranf_2_3.hmm	230	2582655243_1_3042_+	1013	3.6e-17	16	207	24	222	0.830434782609	2582580528
CE14.hmm	124	2582655251_1_870_+	289	6.1e-46	1	124	11	151	0.991935483871	2582580528
GT2_Glycos_transf_2.hmm	170	2582655276_1_1011_+	336	1.6e-22	1	127	20	144	0.741176470588	2582580528
CE14.hmm	124	2582655324_1_726_+	241	1.9e-27	1	117	13	120	0.935483870968	2582580528
AA3.hmm	618	2582655503_1_1650_+	549	3.1e-106	87	402	2	535	0.509708737864	2582580528
GH25.hmm	177	2582655515_1_1335_+	444	1.7e-35	2	174	53	273	0.971751412429	2582580528
CE1.hmm	227	2582655571_1_867_+	288	1.1e-23	7	143	31	184	0.599118942731	2582580528
GT4.hmm	160	2582655719_1_1155_+	384	4.6e-42	7	159	198	357	0.95	2582580528
GT39.hmm	223	2582655832_1_1275_+	424	7.9e-59	2	223	10	220	0.991031390135	2582580528
AA3.hmm	618	2582655844_1_1683_+	560	6.1e-47	86	405	1	525	0.516181229773	2582580528
GT28.hmm	157	2582655940_1_1080_+	359	4.2e-37	2	153	196	344	0.96178343949	2582580528
GT4.hmm	160	2582656097_1_1188_+	395	1.4e-26	8	159	190	341	0.94375	2582580528
GH18.hmm	296	2582656152_1_1779_+	592	2.3e-42	41	282	83	377	0.814189189189	2582580528
GT4.hmm	160	2582656248_1_867_+	288	5.5e-27	7	159	103	257	0.95	2582580529
GT83.hmm	540	2582656251_1_1320_+	439	2.2e-44	9	361	75	433	0.651851851852	2582580529
GH109.hmm	126	2582656258_1_1230_+	409	5.3e-22	1	120	21	136	0.944444444444	2582580529
CE15.hmm	269	2582656304_1_1143_+	380	5.4e-25	10	267	63	378	0.955390334572	2582580529
CE10.hmm	341	2582656315_1_1044_+	347	1.8e-22	68	309	27	237	0.706744868035	2582580529
CE1.hmm	227	2582656343_1_1242_+	413	3.8e-30	5	222	178	402	0.955947136564	2582580529
GH33.hmm	342	2582656484_1_1266_+	421	2.8e-38	22	328	42	376	0.894736842105	2582580529
GT4.hmm	160	2582656522_1_1140_+	379	1.3e-28	9	157	190	341	0.925	2582580529
GT30.hmm	177	2582656547_1_1308_+	435	9.9e-59	3	175	34	210	0.971751412429	2582580529
CE10.hmm	341	2582656601_1_2172_+	723	1.3e-19	80	316	476	706	0.692082111437	2582580529
GH109.hmm	126	2582656621_1_1299_+	432	2.2e-23	1	121	36	152	0.952380952381	2582580529
CE1.hmm	227	2582656624_1_1005_+	334	3.8e-25	6	208	130	311	0.88986784141	2582580529
GH13_9.hmm	291	2582656630_1_1653_+	550	8.5e-138	1	290	94	394	0.993127147766	2582580529
CE10.hmm	341	2582656654_1_975_+	324	8.7e-48	36	311	27	294	0.806451612903	2582580529
CBM51.hmm	134	2582656685_1_1302_+	433	1.4e-25	17	134	315	432	0.873134328358	2582580529
GH130.hmm	296	2582656693_1_1452_+	483	1.3e-55	65	294	255	479	0.773648648649	2582580529
GH109.hmm	126	2582656697_1_1299_+	432	1.1e-20	2	118	40	144	0.920634920635	2582580529
GT83.hmm	540	2582656744_1_1614_+	537	4e-20	63	362	76	397	0.553703703704	2582580529
GT83.hmm	540	2582656821_1_1293_+	430	9.7e-17	5	328	19	419	0.598148148148	2582580529
GH13_11.hmm	346	2582656833_1_2115_+	704	1e-136	1	346	184	538	0.99710982659	2582580529
GT4.hmm	160	2582656841_1_903_+	300	1.5e-16	9	102	205	298	0.58125	2582580529
GT2_Glycos_transf_2.hmm	170	2582656845_1_954_+	317	9.9e-25	2	98	7	102	0.564705882353	2582580529
CE1.hmm	227	2582656874_1_828_+	275	7.9e-22	6	213	40	254	0.911894273128	2582580529
GT4.hmm	160	2582656912_1_1176_+	391	1.2e-39	7	157	206	356	0.9375	2582580529
GH88.hmm	329	2582656921_1_1161_+	386	2.5e-103	6	328	56	375	0.978723404255	2582580529
GT9.hmm	225	2582657080_1_1350_+	449	1.3e-52	2	222	142	411	0.977777777778	2582580529
GT4.hmm	160	2582657081_1_1122_+	373	1e-27	10	151	202	339	0.88125	2582580529
GH109.hmm	126	2582657129_1_1326_+	441	4.3e-22	2	123	42	156	0.960317460317	2582580529
GT19.hmm	354	2582657268_1_1170_+	389	3.8e-100	1	350	5	363	0.985875706215	2582580529
CE7.hmm	313	2582657321_1_1980_+	659	5.2e-16	46	202	90	255	0.498402555911	2582580529
CE10.hmm	341	2582657333_1_894_+	297	1.8e-33	63	310	32	276	0.724340175953	2582580529
CE9.hmm	373	2582657361_1_1173_+	390	4.2e-87	17	362	22	368	0.924932975871	2582580529
GH109.hmm	126	2582657363_1_1152_+	383	1.1e-17	1	121	55	171	0.952380952381	2582580529
GT4.hmm	160	2582657412_1_1140_+	379	2e-31	6	157	199	352	0.94375	2582580529
GT2_Glyco_tranf_2_3.hmm	230	2582657443_1_1230_+	409	1e-20	2	202	47	256	0.869565217391	2582580529
GT9.hmm	225	2582657560_1_1104_+	367	1.4e-57	6	220	91	337	0.951111111111	2582580529
GT2_Glycos_transf_2.hmm	170	2582657567_1_783_+	260	3.6e-24	4	166	27	181	0.952941176471	2582580529
GT2_Glycos_transf_2.hmm	170	2582657570_1_747_+	248	9.8e-29	5	168	10	174	0.958823529412	2582580529
GT4.hmm	160	2582657572_1_1227_+	408	5.8e-41	6	157	213	365	0.94375	2582580529
GH18.hmm	296	2582657622_1_3723_+	1240	4.6e-88	2	286	628	1000	0.959459459459	2582580529
CBM2.hmm	101	2582657622_1_3723_+	1240	3e-18	5	91	1144	1230	0.851485148515	2582580529
GH57.hmm	383	2582657659_1_2205_+	734	4.2e-57	1	298	11	286	0.77545691906	2582580529
CE10.hmm	341	2582657676_1_1041_+	346	5.3e-38	50	320	41	305	0.791788856305	2582580529
GH32.hmm	293	2582657746_1_1596_+	531	3.6e-81	1	290	102	385	0.986348122867	2582580529
AA7.hmm	458	2582657790_1_2811_+	936	1.6e-50	9	215	467	685	0.449781659389	2582580529
GT83.hmm	540	2582657795_1_1458_+	485	4.2e-23	7	363	12	422	0.659259259259	2582580529
GH15.hmm	361	2582657798_1_1971_+	656	3.8e-21	41	214	437	617	0.479224376731	2582580529
GT83.hmm	540	2582657867_1_2157_+	718	9.5e-16	64	435	108	524	0.687037037037	2582580529
GT35.hmm	674	2582657892_1_2145_+	714	2.1e-116	210	566	263	637	0.528189910979	2582580529
GT2_Glycos_transf_2.hmm	170	2582657897_1_1044_+	347	3.3e-31	2	161	5	159	0.935294117647	2582580529
CE4.hmm	130	2582657938_1_1047_+	348	7.5e-22	5	124	77	278	0.915384615385	2582580529
GT87.hmm	231	2582657942_1_657_+	218	1.3e-21	4	142	72	214	0.597402597403	2582580529
CE15.hmm	269	2582658010_1_474_+	157	7.8e-50	131	268	2	155	0.509293680297	2582580529
GT4.hmm	160	2582658043_1_1137_+	378	1.9e-33	10	158	198	344	0.925	2582580529
CE10.hmm	341	2582658067_1_849_+	282	3.4e-34	74	309	45	260	0.689149560117	2582580529
GH109.hmm	126	2582658104_1_1302_+	433	1.2e-21	3	120	33	146	0.928571428571	2582580529
GT2_Glycos_transf_2.hmm	170	2582658113_1_1257_+	418	4.1e-27	1	166	56	225	0.970588235294	2582580529
CBM9.hmm	182	2582658122_1_1149_+	382	8.6e-46	1	155	60	244	0.846153846154	2582580529
GH109.hmm	126	2582658127_1_1452_+	483	5.1e-16	1	120	39	154	0.944444444444	2582580529
CE15.hmm	269	2582658128_1_1233_+	410	3.8e-88	1	250	39	409	0.925650557621	2582580529
GH109.hmm	126	2582658129_1_861_+	286	2.5e-22	1	120	36	151	0.944444444444	2582580529
GH109.hmm	126	2582658139_1_1404_+	467	2.6e-22	1	122	51	164	0.960317460317	2582580529
CE14.hmm	124	2582658144_1_771_+	256	1.4e-24	2	116	8	110	0.91935483871	2582580529
GT4.hmm	160	2582658160_1_1200_+	399	1.2e-23	9	157	231	372	0.925	2582580529
CE10.hmm	341	2582658215_1_1089_+	362	1.5e-45	80	317	99	343	0.695014662757	2582580529
GH13_3.hmm	238	2582658273_1_1488_+	495	1.1e-108	9	238	220	450	0.96218487395	2582580529
CE1.hmm	227	2582658432_1_756_+	251	6.6e-54	1	224	10	243	0.982378854626	2582580529
CE10.hmm	341	2582658436_1_876_+	291	6.2e-32	80	218	99	260	0.404692082111	2582580529
GT87.hmm	231	2582658439_1_1458_+	485	1.5e-19	1	218	104	356	0.939393939394	2582580529
CE1.hmm	227	2582658462_1_594_+	197	1.6e-21	5	137	33	169	0.581497797357	2582580529
GT4.hmm	160	2582658582_1_1290_+	429	1.5e-25	8	149	211	353	0.88125	2582580529
GT4.hmm	160	2582658605_1_1230_+	409	3.5e-19	18	157	223	374	0.86875	2582580529
GT83.hmm	540	2582658694_1_1347_+	448	7.7e-16	39	351	61	377	0.577777777778	2582580529
CE14.hmm	124	2582658790_1_756_+	251	1.5e-21	2	117	17	117	0.927419354839	2582580529
CE10.hmm	341	2582658811_1_1008_+	335	2.9e-22	68	309	27	237	0.706744868035	2582580529
CE1.hmm	227	2582658847_1_939_+	312	4.1e-21	5	216	43	283	0.929515418502	2582580529
GH109.hmm	126	2582658890_1_1146_+	381	2.3e-17	1	125	7	121	0.984126984127	2582580529
GT4.hmm	160	2582658931_1_1350_+	449	1.2e-26	6	155	257	405	0.93125	2582580529
GT2_Glycos_transf_2.hmm	170	2582658932_1_534_+	177	2.1e-17	1	124	43	158	0.723529411765	2582580529
GT4.hmm	160	2582658954_1_1278_+	425	1.7e-25	6	157	232	375	0.94375	2582580529
GT4.hmm	160	2582658955_1_1230_+	409	2.3e-34	5	158	216	370	0.95625	2582580529
AA3.hmm	618	2582658975_1_1524_+	507	2.1e-41	89	398	34	503	0.5	2582580529
GT2_Glycos_transf_2.hmm	170	2582659151_1_744_+	247	1.7e-30	1	161	10	176	0.941176470588	2582580530
CE14.hmm	124	2582659160_1_798_+	265	7.8e-40	2	124	6	134	0.983870967742	2582580530
GT28.hmm	157	2582659169_1_1104_+	367	1.5e-39	2	152	195	349	0.955414012739	2582580530
GT4.hmm	160	2582659259_1_1134_+	377	1.4e-26	10	152	202	344	0.8875	2582580530
GT4.hmm	160	2582659260_1_1101_+	366	1.1e-25	10	152	200	331	0.8875	2582580530
GT76.hmm	407	2582659274_1_1005_+	334	6.5e-21	49	237	3	196	0.461916461916	2582580530
CE10.hmm	341	2582659340_1_1797_+	598	5.7e-19	79	313	359	579	0.686217008798	2582580530
GT2_Glycos_transf_2.hmm	170	2582659382_1_951_+	316	2.2e-22	1	169	5	176	0.988235294118	2582580530
GH38.hmm	269	2582659494_1_3018_+	1005	1.4e-78	2	263	255	516	0.970260223048	2582580530
GH3.hmm	216	2582659523_1_2226_+	741	1.9e-69	4	216	47	258	0.981481481481	2582580530
AA7.hmm	458	2582659584_1_1296_+	431	1.3e-18	6	185	7	185	0.390829694323	2582580530
CE4.hmm	130	2582659632_1_681_+	226	7.2e-22	2	124	46	166	0.938461538462	2582580530
AA3.hmm	618	2582659709_1_1224_+	407	2.5e-21	94	397	2	402	0.490291262136	2582580530
GT2_Glyco_tranf_2_3.hmm	230	2582659858_1_1752_+	583	2.8e-16	3	212	142	362	0.908695652174	2582580530
CE14.hmm	124	2582659873_1_891_+	296	1.2e-38	1	124	1	145	0.991935483871	2582580530
GH130.hmm	296	2582659941_1_1500_+	499	1.3e-51	65	294	270	494	0.773648648649	2582580530
GH84.hmm	295	2582660136_1_1206_+	401	1.8e-66	2	272	8	263	0.915254237288	2582580530
GT4.hmm	160	2582660156_1_468_+	155	1.3e-25	39	152	11	122	0.70625	2582580530
GH36.hmm	688	2582660164_1_2103_+	700	8.8e-201	2	672	10	647	0.973837209302	2582580530
GH2.hmm	752	2582660167_1_2907_+	968	4.3e-191	15	751	35	855	0.978723404255	2582580530
GT2_Glycos_transf_2.hmm	170	2582660232_1_750_+	249	3.1e-21	2	165	6	167	0.958823529412	2582580530
CE14.hmm	124	2582660249_1_846_+	281	7.8e-18	1	116	16	122	0.927419354839	2582580530
GT4.hmm	160	2582660310_1_1125_+	374	7.1e-36	6	159	186	345	0.95625	2582580530
AA7.hmm	458	2582660318_1_1479_+	492	4.2e-17	9	209	73	278	0.436681222707	2582580530
GT51.hmm	177	2582660325_1_2280_+	759	2.6e-56	2	176	56	231	0.983050847458	2582580530
AA2.hmm	255	2582660342_1_2175_+	724	6.1e-17	22	253	457	719	0.905882352941	2582580530
GT4.hmm	160	2582660417_1_1158_+	385	1.8e-37	7	157	181	326	0.9375	2582580530
GT11.hmm	276	2582660441_1_1029_+	342	5.4e-39	104	275	67	244	0.619565217391	2582580530
GT4.hmm	160	2582660470_1_3276_+	1091	1.6e-29	12	156	172	318	0.9	2582580530
GT4.hmm	160	2582660470_1_3276_+	1091	8.1e-18	7	139	514	650	0.825	2582580530
GT4.hmm	160	2582660472_1_1242_+	413	2e-16	19	133	217	333	0.7125	2582580530
CE14.hmm	124	2582660527_1_774_+	257	1.9e-29	1	124	27	143	0.991935483871	2582580530
CE9.hmm	373	2582660532_1_1089_+	362	1.4e-90	4	370	7	354	0.981233243968	2582580530
GH109.hmm	126	2582660654_1_1086_+	361	6.2e-17	1	119	25	131	0.936507936508	2582580531
GH116.hmm	363	2582660789_1_2511_+	836	2.2e-143	1	362	422	824	0.994490358127	2582580531
GT4.hmm	160	2582660873_1_1152_+	383	2.5e-24	8	152	197	337	0.9	2582580531
GT4.hmm	160	2582660963_1_1290_+	429	1.8e-30	11	158	233	382	0.91875	2582580531
AA3.hmm	618	2582660964_1_1734_+	577	2.6e-50	89	407	15	565	0.514563106796	2582580531
GT2_Glycos_transf_2.hmm	170	2582661003_1_2148_+	715	7.6e-32	1	170	168	336	0.994117647059	2582580531
GH24.hmm	137	2582661048_1_366_+	121	7.5e-29	38	137	6	108	0.722627737226	2582580531
GH57.hmm	383	2582661049_1_2643_+	880	1.7e-57	13	297	67	364	0.741514360313	2582580531
CE4.hmm	130	2582661050_1_876_+	291	1.2e-23	22	126	36	145	0.8	2582580531
GT26.hmm	171	2582661051_1_897_+	298	1.7e-45	2	171	72	245	0.988304093567	2582580531
GT4.hmm	160	2582661057_1_1212_+	403	3.6e-36	8	159	220	372	0.94375	2582580531
GT83.hmm	540	2582661088_1_1656_+	551	1.6e-41	12	366	18	403	0.655555555556	2582580531
GT2_Glycos_transf_2.hmm	170	2582661095_1_1080_+	359	2e-28	1	170	16	178	0.994117647059	2582580531
GT2_Glycos_transf_2.hmm	170	2582661098_1_960_+	319	5.4e-22	1	132	21	151	0.770588235294	2582580531
GT9.hmm	225	2582661187_1_927_+	308	8.8e-28	4	189	71	275	0.822222222222	2582580531
GT4.hmm	160	2582661236_1_1368_+	455	1.3e-30	6	143	246	381	0.85625	2582580531
AA3.hmm	618	2582661238_1_1512_+	503	8.5e-57	86	400	4	501	0.508090614887	2582580531
GT26.hmm	171	2582661239_1_765_+	254	2.6e-61	2	171	57	228	0.988304093567	2582580531
GH13_5.hmm	343	2582661241_1_1068_+	355	4.2e-93	120	342	1	222	0.6472303207	2582580531
GT19.hmm	354	2582661333_1_1284_+	427	8.5e-37	148	349	145	407	0.567796610169	2582580531
GT81.hmm	293	2582661349_1_1203_+	400	5.1e-58	91	270	118	321	0.610921501706	2582580531
GT4.hmm	160	2582661387_1_828_+	275	2e-34	9	136	146	273	0.79375	2582580531
GT26.hmm	171	2582661424_1_750_+	249	2.6e-56	2	171	67	234	0.988304093567	2582580531
CBM48.hmm	76	2582661438_1_2163_+	720	2.9e-18	2	70	14	102	0.894736842105	2582580531
GH13_11.hmm	346	2582661438_1_2163_+	720	1.4e-154	1	346	186	540	0.99710982659	2582580531
GT2_Glycos_transf_2.hmm	170	2582661539_1_849_+	282	1.4e-27	1	130	8	133	0.758823529412	2582580531
GT2_Glycos_transf_2.hmm	170	2582661567_1_942_+	313	1.4e-28	1	109	4	115	0.635294117647	2582580531
GH3.hmm	216	2582661592_1_1647_+	548	3.2e-65	3	216	75	307	0.986111111111	2582580531
GH104.hmm	145	2582661601_1_726_+	241	1.4e-38	2	143	67	222	0.972413793103	2582580531
CE9.hmm	373	2582661675_1_1149_+	382	5.5e-122	2	370	5	372	0.986595174263	2582580531
GT51.hmm	177	2582661769_1_2295_+	764	1.1e-65	2	176	113	287	0.983050847458	2582580531
GH133.hmm	372	2582661800_1_2046_+	681	1.3e-119	7	372	305	671	0.981182795699	2582580531
GT35.hmm	674	2582661821_1_2544_+	847	8.8e-283	1	673	109	822	0.99703264095	2582580531
GT2_Glyco_tranf_2_3.hmm	230	2582661837_1_1473_+	490	4.2e-20	1	228	105	332	0.986956521739	2582580531
GT35.hmm	674	2582661878_1_2529_+	842	7.5e-285	1	672	107	819	0.995548961424	2582580531
GT2_Glyco_tranf_2_3.hmm	230	2582661898_1_1392_+	463	1.9e-34	1	228	100	325	0.986956521739	2582580531
CBM48.hmm	76	2582661905_1_2070_+	689	4.9e-16	2	73	12	109	0.934210526316	2582580531
GH13_11.hmm	346	2582661905_1_2070_+	689	6.4e-149	1	346	177	526	0.99710982659	2582580531
GT51.hmm	177	2582661937_1_1923_+	640	5.7e-71	2	177	86	262	0.988700564972	2582580531
GT5.hmm	472	2582662106_1_1476_+	491	2.7e-151	2	471	3	486	0.993644067797	2582580531
PL1_2.hmm	176	2582662241_1_2028_+	675	9.6e-30	2	176	234	447	0.988636363636	2582580531
GT4.hmm	160	2582662271_1_1134_+	377	2.5e-36	7	156	197	338	0.93125	2582580531
GT83.hmm	540	2582662299_1_1602_+	533	5e-31	7	403	20	415	0.733333333333	2582580531
GT4.hmm	160	2582662341_1_1143_+	380	1.1e-30	10	150	194	340	0.875	2582580531
GH102.hmm	157	2582662398_1_1194_+	397	1.3e-33	2	157	155	294	0.987261146497	2582580531
CBM48.hmm	76	2582662435_1_2295_+	764	3.1e-20	2	70	127	211	0.894736842105	2582580531
GH13_9.hmm	291	2582662435_1_2295_+	764	4.5e-136	1	290	302	602	0.993127147766	2582580531
GT2_Glycos_transf_2.hmm	170	2582662451_1_936_+	311	1e-17	1	113	11	127	0.658823529412	2582580531
AA4.hmm	522	2582662473_1_1449_+	482	5.1e-19	16	251	7	232	0.450191570881	2582580531
GT4.hmm	160	2582662532_1_1173_+	390	6.6e-31	6	153	213	349	0.91875	2582580531
CE4.hmm	130	2582662535_1_822_+	273	3.2e-31	4	118	53	169	0.876923076923	2582580531
CE4.hmm	130	2582662579_1_1836_+	611	1.5e-33	5	125	168	299	0.923076923077	2582580531
GT2_Glycos_transf_2.hmm	170	2582662626_1_1284_+	427	2.6e-32	1	159	41	199	0.929411764706	2582580531
GT2_Glycos_transf_2.hmm	170	2582662682_1_1026_+	341	2.8e-30	1	166	22	182	0.970588235294	2582580531
GH13_10.hmm	298	2582662761_1_1854_+	617	1.7e-126	1	298	118	432	0.996644295302	2582580531
GT2_Glyco_tranf_2_3.hmm	230	2582662778_1_1083_+	360	9.2e-18	4	213	44	280	0.908695652174	2582580531
GH57.hmm	383	2582662785_1_1590_+	529	1.7e-86	1	304	7	423	0.791122715405	2582580531
GT8.hmm	257	2582662806_1_855_+	284	4.2e-38	32	255	5	264	0.867704280156	2582580531
CE11.hmm	271	2582662840_70_924_+	284	1.6e-106	1	270	2	273	0.992619926199	2582580531
GT19.hmm	354	2582662843_1_1185_+	394	1.6e-108	1	353	9	374	0.994350282486	2582580531
GH77.hmm	494	2582662856_1_1539_+	512	2.6e-175	1	491	11	494	0.991902834008	2582580531
GT26.hmm	171	2582662861_1_936_+	311	6.9e-57	2	171	117	292	0.988304093567	2582580531
GT4.hmm	160	2582662987_1_1083_+	360	3.8e-23	64	158	235	330	0.5875	2582580531
CE4.hmm	130	2582663000_1_729_+	242	5e-26	4	128	42	166	0.953846153846	2582580531
GT83.hmm	540	2582663015_1_1212_+	403	1.1e-58	10	373	16	394	0.672222222222	2582580531
AA3.hmm	618	2582663107_1_1677_+	558	9e-48	85	400	11	557	0.509708737864	2582580531
GT8.hmm	257	2582663109_1_1005_+	334	1.1e-55	26	254	27	286	0.887159533074	2582580531
GT2_Glycos_transf_2.hmm	170	2582663135_1_1239_+	412	1.6e-20	1	167	60	232	0.976470588235	2582580531
GT5.hmm	472	2582663139_1_1479_+	492	1.9e-164	2	471	3	452	0.993644067797	2582580531
GT35.hmm	674	2582663186_1_2610_+	869	1.3e-128	21	548	124	629	0.781899109792	2582580531
GH23.hmm	135	2582663203_1_2202_+	733	8.8e-28	11	121	582	709	0.814814814815	2582580531
GH15.hmm	361	2582663240_1_2019_+	672	9.8e-16	5	356	14	408	0.972299168975	2582580531
GT2_Glyco_tranf_2_3.hmm	230	2582663265_1_1191_+	396	5.3e-19	3	227	49	268	0.973913043478	2582580531
GT4.hmm	160	2582663266_1_1362_+	453	1.2e-40	6	157	268	421	0.94375	2582580531
GH13_11.hmm	346	2582663278_1_2103_+	700	1.4e-151	1	346	183	538	0.99710982659	2582580531
GT2_Glycos_transf_2.hmm	170	2582663298_1_1470_+	489	3.3e-22	1	131	254	384	0.764705882353	2582580531
GT4.hmm	160	2582663350_1_1227_+	408	1.4e-20	6	153	199	348	0.91875	2582580531
GT2_Glycos_transf_2.hmm	170	2582663351_1_894_+	297	1e-32	1	169	5	167	0.988235294118	2582580531
GT2_Glycos_transf_2.hmm	170	2582663352_1_924_+	307	1.9e-34	1	165	5	164	0.964705882353	2582580531
GT2_Glycos_transf_2.hmm	170	2582663353_1_942_+	313	9e-32	2	169	9	170	0.982352941176	2582580531
GT2_Glycos_transf_2.hmm	170	2582663354_1_948_+	315	1.7e-20	1	114	7	116	0.664705882353	2582580531
GT2_Glycos_transf_2.hmm	170	2582663390_1_1242_+	413	1.4e-18	1	110	4	103	0.641176470588	2582580531
CE4.hmm	130	2582663486_1_1836_+	611	1.5e-33	5	125	168	299	0.923076923077	2582580531
GT4.hmm	160	2582663492_1_1167_+	388	1.5e-36	8	157	210	359	0.93125	2582580531
GT4.hmm	160	2582663493_1_1083_+	360	1.1e-40	7	157	181	331	0.9375	2582580531
GH24.hmm	137	2582663501_1_729_+	242	2.9e-41	3	137	89	229	0.978102189781	2582580531
GT51.hmm	177	2582663581_1_2259_+	752	7.6e-53	10	177	210	380	0.943502824859	2582580531
GT2_Glycos_transf_2.hmm	170	2582663639_1_1038_+	345	5e-17	2	138	6	145	0.8	2582580531
AA3.hmm	618	2582663651_1_1659_+	552	6.4e-39	92	400	19	527	0.498381877023	2582580531
GT4.hmm	160	2582663652_1_1239_+	412	2.1e-32	8	159	212	362	0.94375	2582580531
GT19.hmm	354	2582663779_1_1284_+	427	8.5e-37	148	349	145	407	0.567796610169	2582580531
GH20.hmm	337	2582663823_1_1461_+	486	1.4e-119	8	324	149	486	0.937685459941	2582580532
GH116.hmm	363	2582663825_1_2580_+	859	4.8e-49	97	360	461	741	0.724517906336	2582580532
GH109.hmm	126	2582663832_1_1119_+	372	2e-17	2	126	4	118	0.984126984127	2582580532
GH13.hmm	299	2582663893_1_1365_+	454	1.7e-50	11	287	50	328	0.923076923077	2582580532
GH23.hmm	135	2582663905_1_996_+	331	5e-23	2	120	67	200	0.874074074074	2582580532
CE8.hmm	288	2582663909_1_1020_+	339	5.9e-40	2	236	24	276	0.8125	2582580532
GH28.hmm	325	2582663910_1_3366_+	1121	3.1e-87	7	316	66	474	0.950769230769	2582580532
GH105.hmm	332	2582663910_1_3366_+	1121	7.4e-119	9	331	534	873	0.969879518072	2582580532
CE8.hmm	288	2582663911_1_582_+	193	1.1e-62	104	286	3	183	0.631944444444	2582580532
GT2_Glycos_transf_2.hmm	170	2582663912_1_684_+	227	7.5e-18	21	169	2	139	0.870588235294	2582580532
GH109.hmm	126	2582663923_1_1434_+	477	5.3e-16	1	120	41	153	0.944444444444	2582580532
AA3.hmm	618	2582663925_1_1740_+	579	1.9e-57	81	404	4	577	0.522653721683	2582580532
CE10.hmm	341	2582663938_1_2148_+	715	9.8e-22	80	311	467	685	0.677419354839	2582580532
GH16.hmm	189	2582664025_1_1047_+	348	6.5e-52	2	189	123	347	0.989417989418	2582580532
GH31.hmm	427	2582664026_1_2154_+	717	1.5e-86	2	427	199	628	0.995316159251	2582580532
CE6.hmm	99	2582664035_1_765_+	254	1.3e-23	4	97	82	175	0.939393939394	2582580532
CBM48.hmm	76	2582664063_1_1998_+	665	1.1e-16	8	69	61	136	0.802631578947	2582580532
GH13_9.hmm	291	2582664063_1_1998_+	665	5.4e-132	1	290	207	507	0.993127147766	2582580532
GT5.hmm	472	2582664065_1_1518_+	505	1.2e-147	2	471	37	502	0.993644067797	2582580532
GT35.hmm	674	2582664114_1_1662_+	553	6.4e-66	210	583	178	505	0.553412462908	2582580532
CE10.hmm	341	2582664147_1_837_+	278	3.8e-40	72	326	35	267	0.744868035191	2582580532
GH141.hmm	527	2582664154_1_1695_+	564	1.2e-18	326	525	154	374	0.377609108159	2582580532
GH43_24.hmm	244	2582664156_1_1125_+	374	1.3e-38	2	229	77	328	0.930327868852	2582580532
GT5.hmm	472	2582664171_1_816_+	271	1.2e-42	1	211	6	227	0.444915254237	2582580532
GH77.hmm	494	2582664193_1_2685_+	894	7.9e-146	1	488	245	888	0.985829959514	2582580532
GH29.hmm	346	2582664242_1_1404_+	467	8e-53	40	338	31	362	0.861271676301	2582580532
GT30.hmm	177	2582664245_1_1257_+	418	3.2e-40	3	176	36	209	0.977401129944	2582580532
GH2.hmm	752	2582664258_1_2412_+	803	7.1e-118	22	514	20	639	0.654255319149	2582580532
CE14.hmm	124	2582664345_1_1845_+	614	1e-20	1	117	50	165	0.935483870968	2582580532
GH29.hmm	346	2582664353_1_747_+	248	1.6e-36	210	346	2	139	0.393063583815	2582580532
GT4.hmm	160	2582664368_1_1161_+	386	1.8e-19	9	149	204	345	0.875	2582580532
GT2_Glycos_transf_2.hmm	170	2582664369_1_942_+	313	5.9e-35	1	157	4	156	0.917647058824	2582580532
GT19.hmm	354	2582664482_1_1125_+	374	1.3e-122	2	352	4	355	0.988700564972	2582580532
GT2_Glycos_transf_2.hmm	170	2582664504_1_813_+	270	3.1e-29	1	132	11	139	0.770588235294	2582580532
GT2_Glycos_transf_2.hmm	170	2582664505_1_939_+	312	2.6e-17	1	131	3	132	0.764705882353	2582580532
GH109.hmm	126	2582664514_1_1362_+	453	5.6e-18	2	114	36	138	0.888888888889	2582580532
GH105.hmm	332	2582664518_1_1116_+	371	3.1e-82	7	331	52	367	0.975903614458	2582580532
GH20.hmm	337	2582664534_1_2346_+	781	3e-122	8	336	148	518	0.973293768546	2582580532
GH123.hmm	538	2582664553_1_1920_+	639	1.2e-181	3	536	89	623	0.990706319703	2582580532
GH63.hmm	570	2582664555_1_2106_+	701	4.6e-28	318	558	232	609	0.421052631579	2582580532
GH136.hmm	491	2582664580_1_1656_+	551	2.9e-83	3	490	24	548	0.991853360489	2582580532
CBM51.hmm	134	2582664648_1_2013_+	670	2.9e-29	4	134	29	161	0.970149253731	2582580532
GH27.hmm	375	2582664648_1_2013_+	670	4.2e-41	1	231	269	477	0.613333333333	2582580532
GT2_Glycos_transf_2.hmm	170	2582664652_1_906_+	301	2.9e-26	1	112	4	116	0.652941176471	2582580532
PL8_3.hmm	250	2582664664_1_2157_+	718	1.1e-65	3	249	338	587	0.984	2582580532
CE1.hmm	227	2582664671_1_936_+	311	4.1e-20	8	140	57	190	0.581497797357	2582580532
GT2_Glycos_transf_2.hmm	170	2582664719_1_1092_+	363	1e-15	1	128	39	170	0.747058823529	2582580532
GH18.hmm	296	2582664730_1_1161_+	386	2.2e-73	2	291	48	380	0.976351351351	2582580532
GH109.hmm	126	2582664739_1_1344_+	447	7.3e-18	3	122	45	160	0.944444444444	2582580532
GH29.hmm	346	2582664746_1_714_+	237	6.3e-59	11	217	9	237	0.595375722543	2582580532
CE11.hmm	271	2582664752_1_1413_+	470	9.8e-77	1	226	10	236	0.830258302583	2582580532
GH109.hmm	126	2582664779_1_1410_+	469	2e-50	1	126	55	179	0.992063492063	2582580532
CBM9.hmm	182	2582664780_1_2226_+	741	1.7e-21	1	163	44	211	0.89010989011	2582580532
GH105.hmm	332	2582664785_1_1317_+	438	1.1e-84	9	332	118	436	0.972891566265	2582580532
GT2_Glycos_transf_2.hmm	170	2582664822_1_891_+	296	5.1e-24	1	135	5	135	0.788235294118	2582580532
AA3.hmm	618	2582664895_1_1671_+	556	2.1e-51	89	401	6	551	0.504854368932	2582580532
GH95.hmm	722	2582664900_1_2280_+	759	5.1e-118	3	719	21	728	0.991689750693	2582580532
GH73.hmm	128	2582664916_1_831_+	276	7.5e-33	2	128	39	168	0.984375	2582580532
GH10.hmm	303	2582664941_1_1074_+	357	1.4e-96	12	302	47	354	0.957095709571	2582580532
GT4.hmm	160	2582664992_1_861_+	286	8.6e-22	5	158	126	279	0.95625	2582580532
GH109.hmm	126	2582665035_1_1098_+	365	3.6e-17	1	125	36	155	0.984126984127	2582580532
GT4.hmm	160	2582665092_1_1125_+	374	4.5e-38	5	152	194	338	0.91875	2582580532
GH95.hmm	722	2582665176_1_1827_+	608	1e-73	230	714	74	528	0.670360110803	2582580532
GT9.hmm	225	2582665180_1_1056_+	351	3.5e-33	4	216	78	325	0.942222222222	2582580532
GT83.hmm	540	2582665185_1_1689_+	562	4.8e-32	8	415	14	412	0.753703703704	2582580532
GT51.hmm	177	2582665186_1_675_+	224	3.3e-56	11	177	44	211	0.937853107345	2582580532
GH127.hmm	524	2582665265_1_1095_+	364	4.7e-105	260	524	1	274	0.503816793893	2582580532
GT2_Glycos_transf_2.hmm	170	2582665267_1_1041_+	346	4.7e-24	2	126	12	132	0.729411764706	2582580532
GH2.hmm	752	2582665342_1_3033_+	1010	3.1e-69	45	541	93	770	0.659574468085	2582580532
GH109.hmm	126	2582665354_1_1143_+	380	8.5e-17	3	122	9	127	0.944444444444	2582580532
GH20.hmm	337	2582665363_1_1959_+	652	2.1e-117	8	336	144	491	0.973293768546	2582580532
GT28.hmm	157	2582665451_1_1107_+	368	9.5e-50	1	154	193	348	0.974522292994	2582580532
CBM51.hmm	134	2582665461_1_1845_+	614	7.2e-25	29	134	1	106	0.783582089552	2582580532
GH27.hmm	375	2582665461_1_1845_+	614	5.7e-53	1	340	214	516	0.904	2582580532
CE15.hmm	269	2582665462_1_1200_+	399	8.9e-91	2	268	24	398	0.988847583643	2582580532
GH95.hmm	722	2582665464_1_2334_+	777	5.4e-68	90	712	96	709	0.861495844875	2582580532
GH77.hmm	494	2582665542_1_2685_+	894	7.9e-146	1	488	245	888	0.985829959514	2582580532
CE1.hmm	227	2582665579_1_798_+	265	2.6e-31	7	208	37	240	0.885462555066	2582580532
GH18.hmm	296	2582665640_1_1095_+	364	5.6e-50	5	287	59	351	0.952702702703	2582580532
GT2_Glycos_transf_2.hmm	170	2582665659_1_744_+	247	8.9e-28	2	166	5	169	0.964705882353	2582580532
GH92.hmm	491	2582665666_1_2283_+	760	4.6e-183	2	491	233	739	0.995926680244	2582580532
GH109.hmm	126	2582665671_1_1143_+	380	8.5e-17	3	122	9	127	0.944444444444	2582580532
GH88.hmm	329	2582665676_1_1113_+	370	2.9e-122	3	329	41	364	0.990881458967	2582580532
GH16.hmm	189	2582665680_1_873_+	290	4.8e-50	2	189	40	283	0.989417989418	2582580532
CE7.hmm	313	2582665687_1_1299_+	432	9.9e-88	9	312	126	426	0.968051118211	2582580532
GH50.hmm	653	2582665699_1_1029_+	342	3.7e-32	295	537	125	341	0.370597243492	2582580532
GH105.hmm	332	2582665729_1_1143_+	380	3.6e-69	11	332	54	378	0.96686746988	2582580532
GT4.hmm	160	2582665731_1_348_+	115	1.5e-16	74	157	6	87	0.51875	2582580532
CE10.hmm	341	2582665751_1_912_+	303	7.6e-35	90	319	67	286	0.671554252199	2582580532
GH127.hmm	524	2582665803_1_822_+	273	2e-82	2	241	37	273	0.456106870229	2582580532
GH95.hmm	722	2582665804_1_2379_+	792	4.8e-278	4	719	19	781	0.990304709141	2582580532
CE4.hmm	130	2582665832_1_630_+	209	3.1e-26	5	125	23	139	0.923076923077	2582580532
CE1.hmm	227	2582665844_1_729_+	242	1.5e-19	68	222	70	240	0.678414096916	2582580532
GH20.hmm	337	2582665861_1_1950_+	649	4.3e-53	9	335	146	415	0.967359050445	2582580532
GH33.hmm	342	2582665862_1_1152_+	383	3.8e-85	8	335	19	374	0.956140350877	2582580532
CE1.hmm	227	2582665883_1_786_+	261	5.3e-24	5	223	15	257	0.960352422907	2582580532
PL1_2.hmm	176	2582665892_1_981_+	326	3.1e-25	88	176	13	101	0.5	2582580532
GH43_18.hmm	240	2582665894_1_915_+	304	3.3e-78	1	239	58	288	0.991666666667	2582580532
GH143.hmm	556	2582665895_1_1830_+	609	2.6e-272	4	556	15	566	0.992805755396	2582580532
GH2.hmm	752	2582665896_1_2772_+	923	2e-118	35	745	39	790	0.94414893617	2582580532
GH33.hmm	342	2582665897_1_2469_+	822	1.1e-32	22	325	49	339	0.885964912281	2582580532
GH20.hmm	337	2582665909_1_1563_+	520	2e-70	105	336	1	257	0.685459940653	2582580532
GH43_24.hmm	244	2582665918_1_1860_+	619	4.7e-48	1	239	45	307	0.975409836066	2582580532
GH16.hmm	189	2582665918_1_1860_+	619	5.8e-26	3	188	381	612	0.978835978836	2582580532
CE10.hmm	341	2582665920_1_1179_+	392	1e-26	81	313	38	254	0.680351906158	2582580532
GH43_2.hmm	211	2582665923_1_1326_+	441	5.2e-16	11	198	114	394	0.886255924171	2582580532
GH99.hmm	334	2582665924_1_1113_+	370	2.1e-19	51	314	67	362	0.787425149701	2582580532
GH92.hmm	491	2582665929_1_2334_+	777	1.9e-157	3	491	249	766	0.993890020367	2582580532
CE4.hmm	130	2582665935_1_630_+	209	3.1e-26	5	125	23	139	0.923076923077	2582580532
GT2_Glycos_transf_2.hmm	170	2582665977_1_1119_+	372	1.5e-27	1	125	43	167	0.729411764706	2582580532
GT51.hmm	177	2582665980_1_2406_+	801	6.4e-60	1	177	65	241	0.994350282486	2582580532
CBM67.hmm	176	2582666001_1_2829_+	942	3.8e-40	10	169	170	351	0.903409090909	2582580532
GH78.hmm	504	2582666001_1_2829_+	942	3.2e-150	1	504	376	894	0.998015873016	2582580532
GH88.hmm	329	2582666052_1_1197_+	398	7.2e-122	3	329	67	391	0.990881458967	2582580532
GH20.hmm	337	2582666053_1_1602_+	533	3.4e-107	9	336	151	488	0.970326409496	2582580532
GH150.hmm	907	2582666056_1_2682_+	893	1.6e-149	12	902	33	891	0.981256890849	2582580532
CE12.hmm	210	2582666072_1_345_+	114	7.2e-28	96	210	1	100	0.542857142857	2582580532
GH33.hmm	342	2582666077_1_837_+	278	1.5e-25	69	326	14	255	0.751461988304	2582580532
CE4.hmm	130	2582666085_1_897_+	298	2.9e-28	6	127	79	253	0.930769230769	2582580532
GT4.hmm	160	2582666088_1_1176_+	391	3.3e-20	2	150	207	353	0.925	2582580532
GT4.hmm	160	2582666090_1_1134_+	377	2.7e-34	5	153	194	344	0.925	2582580532
GT4.hmm	160	2582666091_1_1113_+	370	7.8e-34	12	154	193	335	0.8875	2582580532
CBM32.hmm	124	2582666108_1_1605_+	534	1.2e-17	5	109	404	518	0.838709677419	2582580532
GH20.hmm	337	2582666112_1_2367_+	788	2.6e-122	8	336	155	525	0.973293768546	2582580533
GH33.hmm	342	2582666129_1_1122_+	373	3.2e-101	8	329	27	359	0.938596491228	2582580533
GH3.hmm	216	2582666178_1_969_+	322	8.5e-30	3	123	172	308	0.555555555556	2582580533
CE4.hmm	130	2582666179_1_762_+	253	2.7e-17	2	126	36	172	0.953846153846	2582580533
GH9.hmm	418	2582666180_1_1782_+	593	5.5e-85	2	417	116	586	0.992822966507	2582580533
CE9.hmm	373	2582666201_1_1182_+	393	1.4e-116	1	373	6	387	0.997319034853	2582580533
GH109.hmm	126	2582666210_1_624_+	207	1.3e-16	1	118	37	149	0.928571428571	2582580533
GH29.hmm	346	2582666211_1_906_+	301	2.5e-83	32	302	27	300	0.780346820809	2582580533
GH63.hmm	570	2582666255_1_2610_+	869	8.7e-21	363	566	423	865	0.356140350877	2582580533
GT35.hmm	674	2582666273_1_1671_+	556	1.4e-66	210	583	178	504	0.553412462908	2582580533
GH29.hmm	346	2582666283_1_1386_+	461	2.4e-56	90	340	71	356	0.722543352601	2582580533
GH18.hmm	296	2582666284_1_1065_+	354	1.7e-72	2	287	19	343	0.962837837838	2582580533
GH43.hmm	248	2582666287_1_990_+	329	5.5e-59	3	246	32	312	0.979838709677	2582580533
GH32.hmm	293	2582666295_1_1668_+	555	4.7e-48	7	293	67	394	0.976109215017	2582580533
CE10.hmm	341	2582666300_1_2073_+	690	6e-19	84	321	457	676	0.695014662757	2582580533
CBM67.hmm	176	2582666354_1_495_+	164	1.6e-17	51	169	2	128	0.670454545455	2582580533
GH78.hmm	504	2582666355_1_1041_+	346	6.5e-57	6	300	31	346	0.583333333333	2582580533
GH125.hmm	402	2582666456_1_762_+	253	3.3e-104	165	402	1	238	0.589552238806	2582580533
GH95.hmm	722	2582666468_1_2442_+	813	5.4e-286	8	718	42	791	0.983379501385	2582580533
GT4.hmm	160	2582666502_1_1125_+	374	7.8e-31	8	157	196	345	0.93125	2582580533
GH142.hmm	479	2582666513_1_1572_+	523	5e-160	2	477	17	510	0.991649269311	2582580533
GH65.hmm	372	2582666566_1_2010_+	669	6.1e-101	1	370	305	642	0.991935483871	2582580533
GT83.hmm	540	2582666580_1_1626_+	541	8.2e-71	3	452	3	448	0.831481481481	2582580533
GH74.hmm	233	2582666591_1_3180_+	1059	6.2e-16	43	127	126	213	0.360515021459	2582580533
GH109.hmm	126	2582666599_1_1317_+	438	1.1e-22	3	122	44	160	0.944444444444	2582580533
CBM9.hmm	182	2582666653_1_666_+	221	3.9e-23	1	172	24	210	0.93956043956	2582580533
GH5_7.hmm	260	2582666665_1_609_+	202	1.4e-25	143	260	2	149	0.45	2582580533
GT51.hmm	177	2582666675_1_2385_+	794	3.7e-60	1	177	55	231	0.994350282486	2582580533
GT2_Glycos_transf_2.hmm	170	2582666728_1_1029_+	342	8.2e-26	2	113	8	114	0.652941176471	2582580533
GT2_Glycos_transf_2.hmm	170	2582666743_1_768_+	255	2e-26	2	166	5	167	0.964705882353	2582580533
CE4.hmm	130	2582666767_1_618_+	205	5.3e-25	7	110	25	124	0.792307692308	2582580533
GH109.hmm	126	2582666771_1_1374_+	457	3.4e-19	2	122	45	169	0.952380952381	2582580533
GT2_Glycos_transf_2.hmm	170	2582666804_1_786_+	261	2.4e-19	1	131	6	125	0.764705882353	2582580533
GT84.hmm	215	2582666875_1_8211_+	2736	5e-100	1	215	1310	1524	0.995348837209	2582580533
GH94.hmm	1036	2582666875_1_8211_+	2736	0	2	927	1762	2736	0.892857142857	2582580533
GT2_Glycos_transf_2.hmm	170	2582666883_1_1179_+	392	7.6e-22	3	169	54	216	0.976470588235	2582580533
GH73.hmm	128	2582666892_1_1032_+	343	1.5e-32	4	128	38	165	0.96875	2582580533
CBM9.hmm	182	2582666905_1_2091_+	696	2.4e-19	1	152	12	171	0.82967032967	2582580533
GT4.hmm	160	2582666966_1_1140_+	379	1.2e-26	8	160	195	350	0.95	2582580533
GT9.hmm	225	2582666974_1_969_+	322	1.4e-45	4	221	64	304	0.964444444444	2582580533
GH3.hmm	216	2582667025_1_2913_+	970	2.3e-59	5	215	100	325	0.972222222222	2582580533
GT30.hmm	177	2582667089_1_1308_+	435	2.5e-43	9	176	33	200	0.943502824859	2582580533
CE10.hmm	341	2582667111_1_894_+	297	3.8e-34	80	317	56	280	0.695014662757	2582580533
GH13.hmm	299	2582667117_1_1434_+	477	1.6e-45	12	287	77	353	0.919732441472	2582580533
GT2_Glycos_transf_2.hmm	170	2582667159_1_759_+	252	1.7e-27	1	110	6	109	0.641176470588	2582580533
CE4.hmm	130	2582667168_1_849_+	282	1.2e-21	5	127	75	227	0.938461538462	2582580533
GT2_Glycos_transf_2.hmm	170	2582667178_1_918_+	305	3.3e-28	1	131	7	135	0.764705882353	2582580533
CE12.hmm	210	2582667183_1_693_+	230	1.1e-16	3	208	33	224	0.97619047619	2582580533
GT27.hmm	295	2582667235_1_867_+	288	1.8e-16	27	248	15	222	0.749152542373	2582580533
GT4.hmm	160	2582667236_1_1203_+	400	2.2e-17	7	151	220	363	0.9	2582580533
GT2_Glycos_transf_2.hmm	170	2582667237_1_807_+	268	1e-29	1	123	7	126	0.717647058824	2582580533
GH109.hmm	126	2582667281_1_1413_+	470	1.7e-47	1	126	53	177	0.992063492063	2582580533
GT4.hmm	160	2582667299_1_1215_+	404	4.8e-37	5	154	219	365	0.93125	2582580533
AA3_2.hmm	570	2582667309_1_1605_+	534	1.1e-115	4	567	2	532	0.987719298246	2582580533
GH20.hmm	337	2582667351_1_2235_+	744	3.4e-120	9	336	144	490	0.970326409496	2582580533
GH109.hmm	126	2582667359_1_1281_+	426	7.8e-17	4	118	46	148	0.904761904762	2582580533
GH109.hmm	126	2582667368_1_1104_+	367	5e-16	1	118	37	149	0.928571428571	2582580533
GH25.hmm	177	2582667419_1_777_+	258	9.3e-56	1	177	61	236	0.994350282486	2582580533
AA3.hmm	618	2582667435_1_1680_+	559	2.1e-47	87	403	3	556	0.511326860841	2582580533
AA3.hmm	618	2582667436_1_1650_+	549	2.8e-52	90	398	2	542	0.498381877023	2582580533
AA3.hmm	618	2582667437_1_1677_+	558	2.7e-40	90	401	2	553	0.503236245955	2582580533
CE1.hmm	227	2582667448_1_669_+	222	3.1e-20	67	222	49	220	0.68281938326	2582580533
GH141.hmm	527	2582667501_1_2217_+	738	8.6e-29	2	283	24	333	0.53320683112	2582580533
GT2_Glycos_transf_2.hmm	170	2582667513_1_1125_+	374	1.5e-24	1	168	46	211	0.982352941176	2582580533
CBM9.hmm	182	2582667596_1_795_+	264	6.3e-37	1	152	41	217	0.82967032967	2582580533
GH141.hmm	527	2582667658_1_2109_+	702	3.5e-110	2	524	23	533	0.990512333966	2582580533
GH31.hmm	427	2582667660_1_2208_+	735	3e-82	3	427	226	654	0.992974238876	2582580533
GH33.hmm	342	2582667663_1_1128_+	375	4.5e-105	10	341	33	369	0.96783625731	2582580533
GH16.hmm	189	2582667666_1_786_+	261	8.5e-56	2	189	36	260	0.989417989418	2582580533
GH20.hmm	337	2582667667_1_1875_+	624	1.3e-130	8	336	148	514	0.973293768546	2582580533
GH13_13.hmm	383	2582667683_1_1953_+	650	3.4e-63	7	382	193	513	0.97911227154	2582580533
GT2_Glycos_transf_2.hmm	170	2582667686_1_444_+	147	1.3e-23	1	145	4	140	0.847058823529	2582580533
GH29.hmm	346	2582667774_1_1443_+	480	9.6e-106	13	346	10	391	0.962427745665	2582580533
GT2_Glycos_transf_2.hmm	170	2582667832_1_948_+	315	8.3e-35	1	168	4	167	0.982352941176	2582580533
GT4.hmm	160	2582667833_1_1149_+	382	8.3e-19	6	149	202	346	0.89375	2582580533
GT4.hmm	160	2582667841_1_1233_+	410	1.7e-27	10	155	235	377	0.90625	2582580533
GT5.hmm	472	2582667924_1_816_+	271	1.4e-45	1	212	6	228	0.447033898305	2582580533
GH32.hmm	293	2582667977_1_1470_+	489	1.4e-93	1	292	32	335	0.993174061433	2582580533
GT2_Glycos_transf_2.hmm	170	2582667990_1_1935_+	644	1.7e-24	1	133	3	152	0.776470588235	2582580533
GT51.hmm	177	2582667994_1_675_+	224	6e-55	10	176	43	209	0.937853107345	2582580533
GT83.hmm	540	2582667995_1_1659_+	552	2.3e-35	15	362	14	329	0.642592592593	2582580533
GH105.hmm	332	2582668008_1_1884_+	627	3.7e-116	9	331	36	377	0.969879518072	2582580533
GH109.hmm	126	2582668020_1_1143_+	380	9.6e-17	2	122	8	127	0.952380952381	2582580533
AA3.hmm	618	2582668038_1_1425_+	474	1.6e-36	154	404	1	472	0.404530744337	2582580533
GH139.hmm	777	2582668043_1_2298_+	765	3.3e-232	3	764	17	756	0.979407979408	2582580533
GH92.hmm	491	2582668045_1_1182_+	393	7e-138	109	488	3	392	0.771894093686	2582580533
GH95.hmm	722	2582668046_1_2250_+	749	2.1e-71	11	712	29	673	0.970914127424	2582580533
GH106.hmm	824	2582668068_1_3033_+	1010	2.2e-163	93	822	227	1002	0.884708737864	2582580533
GH43_18.hmm	240	2582668081_1_927_+	308	1.1e-84	1	239	64	298	0.991666666667	2582580533
GH109.hmm	126	2582668087_1_1362_+	453	3.6e-17	2	118	38	152	0.920634920635	2582580533
CE14.hmm	124	2582668139_1_2532_+	843	3.4e-20	1	117	53	168	0.935483870968	2582580533
GH29.hmm	346	2582668152_1_1326_+	441	8.8e-104	32	346	27	344	0.907514450867	2582580533
CBM51.hmm	134	2582670783_1_3234_+	1077	2e-20	2	83	608	696	0.60447761194	2582580536
GH13_11.hmm	346	2582670829_1_1947_+	648	7e-149	1	346	112	464	0.99710982659	2582580536
GT2_Glycos_transf_2.hmm	170	2582670850_1_723_+	240	5.2e-19	1	107	47	156	0.623529411765	2582580536
CE1.hmm	227	2582670906_1_1515_+	504	6.2e-39	4	208	58	288	0.898678414097	2582580536
CE1.hmm	227	2582670906_1_1515_+	504	7.7e-21	6	142	332	470	0.599118942731	2582580536
GH109.hmm	126	2582670930_1_1485_+	494	9.1e-16	3	112	91	188	0.865079365079	2582580536
GH109.hmm	126	2582670933_1_1335_+	444	5.3e-17	2	111	42	144	0.865079365079	2582580536
CBM47.hmm	128	2582671007_1_3528_+	1175	2.4e-21	2	91	562	652	0.6953125	2582580536
GH13.hmm	299	2582671038_1_1947_+	648	1.1e-57	12	297	171	507	0.953177257525	2582580536
AA3.hmm	618	2582671043_1_1542_+	513	1.5e-62	84	400	21	512	0.511326860841	2582580536
CE14.hmm	124	2582671072_1_843_+	280	7.8e-24	1	124	17	126	0.991935483871	2582580536
CE1.hmm	227	2582671073_1_1992_+	663	1e-15	4	198	321	505	0.854625550661	2582580536
CE1.hmm	227	2582671187_1_1350_+	449	9.8e-21	78	223	6	150	0.638766519824	2582580536
GT4.hmm	160	2582671215_1_1257_+	418	2.1e-20	8	152	232	378	0.9	2582580536
CE3.hmm	194	2582671221_1_1308_+	435	5.5e-21	22	189	67	245	0.860824742268	2582580536
GT2_Glycos_transf_2.hmm	170	2582671246_1_1044_+	347	3.6e-33	1	166	4	164	0.970588235294	2582580536
GT83.hmm	540	2582671247_1_1764_+	587	1.2e-112	6	521	15	572	0.953703703704	2582580536
CBM32.hmm	124	2582671266_1_4167_+	1388	4.7e-24	6	123	228	347	0.943548387097	2582580536
CE1.hmm	227	2582671358_1_897_+	298	8.1e-31	1	138	139	297	0.603524229075	2582580536
GT35.hmm	674	2582671404_1_2193_+	730	4.2e-119	211	569	281	654	0.53115727003	2582580536
CE10.hmm	341	2582671412_1_945_+	314	9.7e-23	37	329	38	304	0.856304985337	2582580536
CBM9.hmm	182	2582671441_1_3033_+	1010	1.2e-32	1	177	42	243	0.967032967033	2582580536
GH33.hmm	342	2582671490_1_1179_+	392	6.2e-39	22	327	41	371	0.891812865497	2582580536
GH109.hmm	126	2582671563_1_1362_+	453	1.9e-20	5	115	43	147	0.873015873016	2582580536
CE6.hmm	99	2582671610_1_3543_+	1180	1.5e-18	1	99	100	205	0.989898989899	2582580536
CE1.hmm	227	2582671616_1_1068_+	355	9.4e-28	6	175	71	285	0.74449339207	2582580536
GT4.hmm	160	2582671673_1_1446_+	481	2.9e-23	8	148	270	410	0.875	2582580536
CE9.hmm	373	2582671760_1_963_+	320	5.1e-72	50	342	17	320	0.782841823056	2582580536
GH109.hmm	126	2582671761_1_1467_+	488	5.2e-21	1	123	46	165	0.968253968254	2582580536
CE1.hmm	227	2582671766_1_969_+	322	6.9e-31	5	222	62	292	0.955947136564	2582580536
GH109.hmm	126	2582671835_1_1290_+	429	3.7e-18	2	125	65	178	0.97619047619	2582580536
CE4.hmm	130	2582671870_1_891_+	296	7.1e-18	23	127	52	160	0.8	2582580536
GH16.hmm	189	2582671887_1_795_+	264	8.9e-55	2	189	27	262	0.989417989418	2582580536
GT2_Glycos_transf_2.hmm	170	2582671904_1_978_+	325	2e-38	1	169	5	163	0.988235294118	2582580536
CE14.hmm	124	2582671919_1_750_+	249	2.3e-21	1	124	25	130	0.991935483871	2582580536
GH109.hmm	126	2582671996_1_1131_+	376	5.3e-17	1	122	4	123	0.960317460317	2582580536
CE15.hmm	269	2582672014_1_1125_+	374	4.7e-23	13	267	49	366	0.944237918216	2582580536
CE10.hmm	341	2582672037_1_1104_+	367	3.7e-33	81	301	112	330	0.645161290323	2582580536
CE1.hmm	227	2582672040_1_738_+	245	2.8e-24	24	226	3	237	0.88986784141	2582580536
GH109.hmm	126	2582672051_1_1788_+	595	8e-17	1	122	56	193	0.960317460317	2582580536
CE10.hmm	341	2582672065_1_3072_+	1023	3.1e-18	93	315	103	348	0.651026392962	2582580536
CE10.hmm	341	2582672065_1_3072_+	1023	1.3e-41	29	188	583	754	0.466275659824	2582580536
CE1.hmm	227	2582672090_1_729_+	242	8e-33	24	221	6	230	0.867841409692	2582580536
GH109.hmm	126	2582672248_1_1482_+	493	2.3e-16	1	115	42	154	0.904761904762	2582580536
CE10.hmm	341	2582672259_1_921_+	306	6.4e-52	68	316	59	292	0.727272727273	2582580536
GH109.hmm	126	2582672276_1_1371_+	456	6.2e-22	2	117	39	152	0.912698412698	2582580536
GH13.hmm	299	2582672340_1_1491_+	496	1.4e-25	40	288	83	348	0.829431438127	2582580536
GH5_13.hmm	275	2582672391_1_1155_+	384	2.7e-109	1	275	60	338	0.996363636364	2582580536
CE9.hmm	373	2582672397_1_1224_+	407	2.5e-99	5	371	21	400	0.981233243968	2582580536
CE14.hmm	124	2582672411_1_798_+	265	8e-19	1	117	5	109	0.935483870968	2582580536
GT2_Glycos_transf_2.hmm	170	2582672499_1_930_+	309	3.1e-29	1	139	4	141	0.811764705882	2582580536
CBM67.hmm	176	2582672503_1_3768_+	1255	1.3e-23	11	172	96	228	0.914772727273	2582580536
GT4.hmm	160	2582672554_1_1212_+	403	1.1e-28	11	160	208	367	0.93125	2582580536
GT4.hmm	160	2582672557_1_1164_+	387	9.7e-25	8	157	197	347	0.93125	2582580536
GT4.hmm	160	2582672558_1_1203_+	400	1e-28	6	151	220	367	0.90625	2582580536
GT4.hmm	160	2582672563_1_1164_+	387	9.7e-27	9	157	210	359	0.925	2582580536
GT2_Glycos_transf_2.hmm	170	2582672564_1_1158_+	385	6.5e-24	1	167	52	216	0.976470588235	2582580536
GT2_Glyco_tranf_2_3.hmm	230	2582672565_1_1176_+	391	1e-20	2	228	50	267	0.982608695652	2582580536
CE14.hmm	124	2582672591_1_729_+	242	2.2e-20	2	117	12	112	0.927419354839	2582580536
CE1.hmm	227	2582672628_1_756_+	251	2e-21	27	210	1	217	0.806167400881	2582580536
CE15.hmm	269	2582672713_1_2157_+	718	3.1e-16	14	268	58	366	0.944237918216	2582580536
CE1.hmm	227	2582672733_1_2526_+	841	4.8e-26	8	210	307	511	0.88986784141	2582580536
CBM48.hmm	76	2582672787_1_924_+	307	4.3e-20	2	69	33	117	0.881578947368	2582580536
GH13_9.hmm	291	2582672787_1_924_+	307	2.3e-58	1	120	187	307	0.408934707904	2582580536
PL10.hmm	287	2582672808_1_1269_+	422	1.6e-93	1	285	119	404	0.989547038328	2582580536
GH33.hmm	342	2582672916_1_1167_+	388	7.5e-83	12	330	34	374	0.929824561404	2582580536
GH109.hmm	126	2582672917_1_1308_+	435	2.4e-17	1	121	42	158	0.952380952381	2582580536
GH77.hmm	494	2582672937_1_1623_+	540	1.4e-163	10	490	42	534	0.971659919028	2582580536
GT2_Glycos_transf_2.hmm	170	2582672971_1_759_+	252	1.6e-27	3	169	7	166	0.976470588235	2582580536
GT19.hmm	354	2582673005_1_1299_+	432	5.5e-102	1	350	17	378	0.985875706215	2582580536
GT4.hmm	160	2582673028_1_1158_+	385	1.4e-29	4	158	200	354	0.9625	2582580536
GT2_Glycos_transf_2.hmm	170	2582673164_1_747_+	248	4.1e-26	1	129	4	127	0.752941176471	2582580536
GH109.hmm	126	2582673170_1_1473_+	490	9.6e-20	1	122	83	197	0.960317460317	2582580536
GT4.hmm	160	2582673213_1_1254_+	417	5.1e-21	2	154	219	386	0.95	2582580536
GT4.hmm	160	2582673287_1_1125_+	374	2.7e-31	7	153	187	331	0.9125	2582580536
GH142.hmm	479	2582673396_1_702_+	233	3.1e-63	13	206	39	233	0.402922755741	2582580536
CE1.hmm	227	2582673501_1_897_+	298	7e-51	10	220	1	212	0.925110132159	2582580536
CE1.hmm	227	2582673572_1_912_+	303	1.3e-25	5	217	32	278	0.933920704846	2582580536
GT2_Glycos_transf_2.hmm	170	2582673646_1_864_+	287	4.6e-32	1	166	12	186	0.970588235294	2582580536
CE11.hmm	271	2582673684_1_876_+	291	2.2e-80	1	269	6	276	0.988929889299	2582580536
GH142.hmm	479	2582673695_1_2583_+	860	5e-161	14	477	40	519	0.966597077244	2582580536
GH2.hmm	752	2582673733_1_3513_+	1170	5.4e-67	34	404	54	492	0.492021276596	2582580536
CBM38.hmm	129	2582673736_1_3789_+	1262	8.8e-28	2	128	214	347	0.976744186047	2582580536
CE15.hmm	269	2582673752_1_1491_+	496	4.1e-83	3	265	107	493	0.973977695167	2582580536
CE1.hmm	227	2582673771_1_1590_+	529	6.3e-18	20	214	351	515	0.854625550661	2582580536
GH109.hmm	126	2582673777_1_921_+	306	1.1e-17	3	124	50	165	0.960317460317	2582580536
GT9.hmm	225	2582673784_1_1083_+	360	7.3e-48	2	206	78	311	0.906666666667	2582580536
GT4.hmm	160	2582673790_1_1119_+	372	4.9e-30	6	157	191	340	0.94375	2582580536
CE1.hmm	227	2582673796_1_861_+	286	3.7e-33	5	208	65	264	0.894273127753	2582580536
GT5.hmm	472	2582673814_1_1512_+	503	1.6e-174	1	472	2	490	0.997881355932	2582580536
CBM6.hmm	138	2582673820_1_435_+	144	2.3e-16	20	137	24	142	0.847826086957	2582580536
GT2_Glycos_transf_2.hmm	170	2582673837_1_942_+	313	2.7e-29	1	132	8	140	0.770588235294	2582580536
GT9.hmm	225	2582673847_1_1071_+	356	5.1e-46	2	222	69	324	0.977777777778	2582580536
CBM9.hmm	182	2582673876_1_909_+	302	3.8e-32	1	154	55	266	0.840659340659	2582580536
CBM9.hmm	182	2582673915_1_825_+	274	2.8e-32	1	154	27	238	0.840659340659	2582580536
GH146.hmm	503	2582673966_1_2325_+	774	7.9e-133	2	502	37	538	0.994035785288	2582580536
CBM67.hmm	176	2582673992_1_3210_+	1069	6.4e-18	3	131	79	188	0.727272727273	2582580536
CBM67.hmm	176	2582674061_1_2484_+	827	2.2e-19	2	163	537	683	0.914772727273	2582580536
GT2_Glycos_transf_2.hmm	170	2582674157_1_969_+	322	4.7e-24	1	131	8	130	0.764705882353	2582580536
CE10.hmm	341	2582674173_1_1482_+	493	1.7e-21	59	242	258	477	0.536656891496	2582580536
GT4.hmm	160	2582674222_1_1158_+	385	4.2e-30	4	153	201	345	0.93125	2582580537
GH3.hmm	216	2582674378_1_1587_+	528	2.4e-62	4	216	68	299	0.981481481481	2582580537
GT35.hmm	674	2582674394_1_2484_+	827	2.5e-223	2	673	112	824	0.995548961424	2582580537
AA4.hmm	522	2582674419_1_1476_+	491	9e-18	13	241	11	229	0.436781609195	2582580537
CE10.hmm	341	2582674443_1_1881_+	626	1.4e-24	84	316	370	592	0.680351906158	2582580537
CBM48.hmm	76	2582674460_1_2319_+	772	9e-20	2	68	126	210	0.868421052632	2582580537
GH13_9.hmm	291	2582674460_1_2319_+	772	2e-134	1	290	301	601	0.993127147766	2582580537
GT1.hmm	382	2582674477_1_1308_+	435	2e-46	73	380	94	431	0.803664921466	2582580537
CE3.hmm	194	2582674507_1_855_+	284	2.9e-16	2	187	71	263	0.953608247423	2582580537
CE9.hmm	373	2582674568_1_1278_+	425	6.1e-109	15	348	25	379	0.892761394102	2582580537
GH104.hmm	145	2582674571_1_702_+	233	2.5e-37	2	144	61	216	0.979310344828	2582580537
GT2_Glycos_transf_2.hmm	170	2582674596_1_1035_+	344	3.4e-36	1	166	11	168	0.970588235294	2582580537
GT2_Glycos_transf_2.hmm	170	2582674608_1_435_+	144	1.1e-37	1	115	9	123	0.670588235294	2582580537
GT2_Glycos_transf_2.hmm	170	2582674654_1_987_+	328	2.3e-25	1	100	7	105	0.582352941176	2582580537
GT4.hmm	160	2582674655_1_1173_+	390	9.9e-32	3	159	195	360	0.975	2582580537
GH23.hmm	135	2582674697_1_2181_+	726	2.6e-26	10	123	574	704	0.837037037037	2582580537
SLH.hmm	42	2582674699_1_1680_+	559	4.3e-17	1	42	4	44	0.97619047619	2582580537
GT4.hmm	160	2582674798_1_1074_+	357	6.4e-36	7	157	179	328	0.9375	2582580537
GT4.hmm	160	2582674895_1_1185_+	394	1.4e-31	5	156	204	358	0.94375	2582580537
GH135.hmm	237	2582674913_1_840_+	279	1e-50	1	235	37	265	0.987341772152	2582580537
GT4.hmm	160	2582674919_1_1527_+	508	1.9e-30	6	157	308	458	0.94375	2582580537
GT60.hmm	330	2582674928_1_1122_+	373	3.8e-71	83	330	123	353	0.748484848485	2582580537
GT2_Glycos_transf_2.hmm	170	2582674944_1_6270_+	2089	1.2e-28	1	168	832	991	0.982352941176	2582580537
GT2_Glycos_transf_2.hmm	170	2582674944_1_6270_+	2089	2.4e-19	1	120	1092	1212	0.7	2582580537
GT4.hmm	160	2582674944_1_6270_+	2089	1.9e-23	6	158	1566	1721	0.95	2582580537
GT4.hmm	160	2582674947_1_1263_+	420	9.8e-20	10	155	214	370	0.90625	2582580537
GT2_Glycos_transf_2.hmm	170	2582674951_1_2595_+	864	3.1e-39	1	166	5	166	0.970588235294	2582580537
GT2_Glycos_transf_2.hmm	170	2582674951_1_2595_+	864	2.2e-29	1	124	371	493	0.723529411765	2582580537
GT2_Glycos_transf_2.hmm	170	2582674961_1_1305_+	434	2.1e-23	1	169	90	264	0.988235294118	2582580537
GT81.hmm	293	2582674970_1_1296_+	431	2.7e-61	89	275	116	326	0.634812286689	2582580537
GT51.hmm	177	2582674982_1_2310_+	769	1.7e-53	9	176	40	206	0.943502824859	2582580537
GH13_11.hmm	346	2582674993_1_2085_+	694	1.4e-150	1	346	177	527	0.99710982659	2582580537
GT94.hmm	283	2582675021_1_1110_+	369	9.4e-41	3	280	66	362	0.978798586572	2582580537
GT2_Glyco_tranf_2_2.hmm	276	2582675022_1_948_+	315	4.2e-54	1	271	5	247	0.978260869565	2582580537
GT2_Glycos_transf_2.hmm	170	2582675023_1_948_+	315	1.1e-24	1	132	8	143	0.770588235294	2582580537
GT2_Glycos_transf_2.hmm	170	2582675024_1_954_+	317	1.6e-25	1	128	5	136	0.747058823529	2582580537
GT2_Glycos_transf_2.hmm	170	2582675101_1_1029_+	342	8.3e-29	1	168	4	187	0.982352941176	2582580537
GT4.hmm	160	2582675126_1_8322_+	2773	6.4e-20	21	150	471	593	0.80625	2582580537
GT2_Glycos_transf_2.hmm	170	2582675126_1_8322_+	2773	7.4e-24	1	133	890	1029	0.776470588235	2582580537
GT2_Glycos_transf_2.hmm	170	2582675126_1_8322_+	2773	1.5e-20	1	131	1162	1294	0.764705882353	2582580537
GT2_Glycos_transf_2.hmm	170	2582675126_1_8322_+	2773	3.7e-27	1	131	1538	1668	0.764705882353	2582580537
GT41.hmm	705	2582675126_1_8322_+	2773	8.7e-76	147	529	1913	2477	0.541843971631	2582580537
GT2_Glycos_transf_2.hmm	170	2582675239_1_1965_+	654	4.7e-28	4	169	1	158	0.970588235294	2582580537
GT2_Glycos_transf_2.hmm	170	2582675239_1_1965_+	654	1.4e-24	1	166	255	432	0.970588235294	2582580537
GT2_Glycos_transf_2.hmm	170	2582675290_1_3519_+	1172	6.2e-36	1	115	9	123	0.670588235294	2582580537
GT2_Glycos_transf_2.hmm	170	2582675290_1_3519_+	1172	4.7e-34	1	114	338	445	0.664705882353	2582580537
GT4.hmm	160	2582675290_1_3519_+	1172	6e-23	6	149	871	1020	0.89375	2582580537
GH31.hmm	427	2582675292_1_2361_+	786	6.3e-175	1	427	227	678	0.997658079625	2582580537
GT5.hmm	472	2582675323_1_1476_+	491	2.7e-151	2	471	3	486	0.993644067797	2582580537
AA3.hmm	618	2582675333_1_1470_+	489	1.2e-47	89	394	15	484	0.493527508091	2582580537
CE4.hmm	130	2582675360_1_999_+	332	2.5e-29	7	119	127	240	0.861538461538	2582580537
GT35.hmm	674	2582675402_1_2538_+	845	2.9e-292	1	674	111	825	0.998516320475	2582580537
GT4.hmm	160	2582675424_1_1182_+	393	3.1e-38	8	156	212	362	0.925	2582580537
GT39.hmm	223	2582675450_1_1482_+	493	7.2e-66	2	223	22	268	0.991031390135	2582580537
GH116.hmm	363	2582675505_1_2412_+	803	1.2e-150	1	363	419	788	0.997245179063	2582580537
GT83.hmm	540	2582675553_1_927_+	308	1.9e-85	10	243	28	308	0.431481481481	2582580537
GT51.hmm	177	2582675593_1_2271_+	756	5.8e-54	17	176	221	383	0.898305084746	2582580537
GH25.hmm	177	2582675622_1_1371_+	456	3.3e-55	1	177	6	179	0.994350282486	2582580537
GH1.hmm	429	2582675645_1_1509_+	502	1.1e-87	7	412	5	480	0.944055944056	2582580537
GT28.hmm	157	2582675646_1_1143_+	380	1.2e-25	2	156	210	361	0.980891719745	2582580537
GT2_Glycos_transf_2.hmm	170	2582675682_1_711_+	236	1.8e-19	1	124	12	124	0.723529411765	2582580537
GH77.hmm	494	2582675708_1_1497_+	498	3.7e-175	1	491	11	495	0.991902834008	2582580537
GH38.hmm	269	2582675732_1_3273_+	1090	5.5e-74	2	256	242	493	0.944237918216	2582580537
GT41.hmm	705	2582675795_1_2196_+	731	5e-106	85	521	159	730	0.618439716312	2582580537
PL9.hmm	374	2582675807_1_2403_+	800	9.9e-16	14	162	3	160	0.395721925134	2582580537
GH13.hmm	299	2582675853_1_1656_+	551	7.9e-51	12	289	135	424	0.926421404682	2582580537
GT2_Glycos_transf_2.hmm	170	2582675904_1_903_+	300	1.4e-25	1	128	5	136	0.747058823529	2582580537
GT9.hmm	225	2582675922_1_963_+	320	1.2e-38	8	199	75	295	0.848888888889	2582580537
GT83.hmm	540	2582675957_1_1680_+	559	1.3e-108	6	491	23	523	0.898148148148	2582580537
GT2_Glycos_transf_2.hmm	170	2582676069_1_666_+	221	1.9e-30	1	109	13	119	0.635294117647	2582580537
GT14.hmm	250	2582676071_1_888_+	295	8.1e-34	1	244	5	259	0.972	2582580537
GT2_Glycos_transf_2.hmm	170	2582676075_1_921_+	306	4.2e-29	1	109	4	113	0.635294117647	2582580537
AA12.hmm	401	2582676168_1_1245_+	414	7e-29	11	349	81	382	0.84289276808	2582580537
GT4.hmm	160	2582676212_1_1224_+	407	2.8e-33	11	159	230	378	0.925	2582580537
GH108.hmm	86	2582676246_1_669_+	222	2e-18	3	86	58	141	0.96511627907	2582580537
GT5.hmm	472	2582676280_1_1452_+	483	1.7e-163	1	471	2	452	0.995762711864	2582580537
CE3.hmm	194	2582676318_1_750_+	249	4.6e-16	50	183	84	228	0.685567010309	2582580537
GT4.hmm	160	2582676348_1_1218_+	405	4.1e-27	8	151	218	357	0.89375	2582580537
GT2_Glycos_transf_2.hmm	170	2582676437_1_945_+	314	1.3e-29	1	116	7	119	0.676470588235	2582580537
GT2_Glycos_transf_2.hmm	170	2582676438_1_927_+	308	1.5e-18	1	150	11	152	0.876470588235	2582580537
GH13_16.hmm	354	2582676484_1_3321_+	1106	3.5e-184	2	354	35	388	0.994350282486	2582580537
GT83.hmm	540	2582676516_1_2538_+	845	7.1e-23	48	362	60	398	0.581481481481	2582580537
GT41.hmm	705	2582676524_1_3573_+	1190	1e-132	76	517	639	1188	0.625531914894	2582580537
GH133.hmm	372	2582676566_1_1983_+	660	6e-126	6	372	302	653	0.983870967742	2582580537
GT51.hmm	177	2582676659_1_2394_+	797	2.7e-67	8	177	156	325	0.954802259887	2582580537
GT2_Glycos_transf_2.hmm	170	2582676708_1_1176_+	391	3.4e-21	4	130	1	118	0.741176470588	2582580537
GT2_Glycos_transf_2.hmm	170	2582676765_1_1047_+	348	8.9e-30	1	147	29	170	0.858823529412	2582580537
CE11.hmm	271	2582676770_1_837_+	278	4.6e-109	2	270	7	277	0.988929889299	2582580537
GT19.hmm	354	2582676800_1_1251_+	416	2e-32	176	349	167	394	0.488700564972	2582580537
SLH.hmm	42	2582676941_1_2307_+	768	9.4e-16	1	42	8	48	0.97619047619	2582580537
CE10.hmm	341	2582676977_1_1914_+	637	3.5e-26	85	316	393	616	0.677419354839	2582580537
GT2_Glycos_transf_2.hmm	170	2582677006_1_1206_+	401	1.3e-30	1	166	37	205	0.970588235294	2582580537
GT4.hmm	160	2582677008_1_1176_+	391	7.2e-19	9	151	214	355	0.8875	2582580537
GT4.hmm	160	2582677010_1_1209_+	402	2.4e-16	5	153	214	363	0.925	2582580537
GT10.hmm	347	2582677011_1_966_+	321	2.7e-26	100	278	88	268	0.512968299712	2582580537
GH39.hmm	431	2582677017_1_1443_+	480	9.4e-31	111	264	126	258	0.354988399072	2582580537
GT4.hmm	160	2582677083_1_1257_+	418	6.4e-64	2	160	202	387	0.9875	2582580537
GT10.hmm	347	2582677173_1_1404_+	467	2.3e-30	77	294	188	422	0.625360230548	2582580537
GT4.hmm	160	2582677200_1_2370_+	789	1.2e-20	9	154	583	756	0.90625	2582580537
GT4.hmm	160	2582677221_1_1134_+	377	1e-35	8	156	198	338	0.925	2582580537
GT83.hmm	540	2582677253_1_1824_+	607	1.2e-138	8	488	29	552	0.888888888889	2582580537
AA3.hmm	618	2582677342_1_1512_+	503	1.8e-55	87	400	5	501	0.506472491909	2582580537
GT2_Glyco_tranf_2_3.hmm	230	2582677353_1_1578_+	525	9.9e-35	4	228	147	370	0.973913043478	2582580537
GH77.hmm	494	2582677357_1_1515_+	504	3.7e-176	1	492	13	502	0.993927125506	2582580537
GT41.hmm	705	2582677409_1_2283_+	760	6.8e-97	91	519	201	758	0.607092198582	2582580537
GT2_Glycos_transf_2.hmm	170	2582677412_1_1431_+	476	3.7e-26	1	114	209	321	0.664705882353	2582580537
GT2_Glycos_transf_2.hmm	170	2582677529_1_1266_+	421	2.5e-23	2	167	48	226	0.970588235294	2582580537
GT83.hmm	540	2582677642_1_1614_+	537	1.5e-24	64	363	100	427	0.553703703704	2582580537
GT51.hmm	177	2582677682_1_1929_+	642	1.3e-71	3	177	82	257	0.983050847458	2582580537
CE4.hmm	130	2582677685_1_906_+	301	4e-32	5	124	109	228	0.915384615385	2582580537
GH13_10.hmm	298	2582677705_1_1845_+	614	3.1e-127	1	298	119	441	0.996644295302	2582580537
GH13_26.hmm	272	2582677706_1_2805_+	934	3.2e-43	2	144	23	175	0.522058823529	2582580537
GH13_26.hmm	272	2582677706_1_2805_+	934	5.6e-46	122	272	240	388	0.551470588235	2582580537
GT76.hmm	407	2582677715_1_1326_+	441	6.7e-21	38	248	58	255	0.515970515971	2582580537
CE3.hmm	194	2582677742_1_969_+	322	8.3e-17	53	184	92	229	0.675257731959	2582580537
GT2_Glycos_transf_2.hmm	170	2582677787_1_927_+	308	5.4e-29	1	130	5	136	0.758823529412	2582580537
CE4.hmm	130	2582677834_1_705_+	234	1e-25	5	124	34	158	0.915384615385	2582580537
GT9.hmm	225	2582678044_1_1047_+	348	1.1e-49	2	220	70	320	0.968888888889	2582580538
GH23.hmm	135	2582678080_1_1797_+	598	4.7e-24	2	125	140	281	0.911111111111	2582580538
GT14.hmm	250	2582678087_1_1647_+	548	5.9e-20	49	226	258	480	0.708	2582580538
CE1.hmm	227	2582678355_121_1014_+	297	6.4e-35	1	208	36	274	0.911894273128	2582580538
GH84.hmm	295	2582678454_1_1080_+	359	1.1e-64	2	290	9	304	0.976271186441	2582580538
GT19.hmm	354	2582678607_1_1188_+	395	4e-118	3	353	13	373	0.988700564972	2582580538
GT9.hmm	225	2582678705_1_957_+	318	4.2e-33	18	200	78	289	0.808888888889	2582580538
GT14.hmm	250	2582678812_1_1029_+	342	2.2e-18	38	219	41	260	0.724	2582580538
CBM48.hmm	76	2582678826_10_2922_+	970	2.3e-17	2	71	8	99	0.907894736842	2582580538
GH13_11.hmm	346	2582678826_10_2922_+	970	1e-117	1	346	179	527	0.99710982659	2582580538
CBM48.hmm	76	2582678827_1_2229_+	742	8.8e-19	3	72	134	220	0.907894736842	2582580538
GH13_9.hmm	291	2582678827_1_2229_+	742	3.2e-138	1	290	286	586	0.993127147766	2582580538
GT35.hmm	674	2582678828_1_1767_+	588	7.7e-97	211	553	188	513	0.507418397626	2582580538
AA4.hmm	522	2582678845_1_1413_+	470	2.7e-25	55	260	54	251	0.392720306513	2582580538
GT4.hmm	160	2582678892_1_1155_+	384	1.3e-23	7	158	202	355	0.94375	2582580538
GH23.hmm	135	2582679054_1_1047_+	348	2.3e-18	11	124	154	260	0.837037037037	2582580538
AA3.hmm	618	2582679173_1_1659_+	552	6.6e-103	89	418	5	549	0.532362459547	2582580538
GT35.hmm	674	2582679184_1_2544_+	847	8.8e-280	1	674	115	829	0.998516320475	2582580538
GH23.hmm	135	2582679199_1_2091_+	696	5.8e-23	14	120	532	659	0.785185185185	2582580538
GT51.hmm	177	2582679232_25_2352_+	775	2.1e-70	2	176	69	243	0.983050847458	2582580538
GH102.hmm	157	2582679333_1_1203_+	400	7.7e-55	1	157	128	283	0.993630573248	2582580538
GT9.hmm	225	2582679378_1_1053_+	350	1.7e-33	3	189	77	316	0.826666666667	2582580538
GH23.hmm	135	2582679490_109_762_+	217	2.4e-19	9	120	82	182	0.822222222222	2582580538
CE10.hmm	341	2582679492_1_885_+	294	1.3e-31	64	208	43	191	0.422287390029	2582580538
AA4.hmm	522	2582679493_205_1770_+	521	5.6e-20	53	248	90	280	0.373563218391	2582580538
GT83.hmm	540	2582679565_1_1674_+	557	2e-29	11	471	4	496	0.851851851852	2582580538
GT104.hmm	379	2582679590_1_984_+	327	1.7e-85	7	310	15	314	0.799472295515	2582580538
AA6.hmm	195	2582679623_1_564_+	187	8.5e-47	1	192	3	180	0.979487179487	2582580538
GT2_Glycos_transf_2.hmm	170	2582679713_1_807_+	268	4.7e-16	1	131	4	124	0.764705882353	2582580538
GT102.hmm	257	2582679857_1_1542_+	513	5.1e-27	62	231	74	238	0.657587548638	2582580538
CE4.hmm	130	2582679963_1_780_+	259	1.6e-17	10	122	34	178	0.861538461538	2582580538
GT4.hmm	160	2582679989_1_663_+	220	2.9e-35	7	156	20	163	0.93125	2582580538
GT4.hmm	160	2582679991_1_1152_+	383	4.5e-22	11	157	199	339	0.9125	2582580538
AA3.hmm	618	2582679995_1_1227_+	408	1e-34	154	400	3	401	0.398058252427	2582580538
AA3.hmm	618	2582680052_1_1608_+	535	2.5e-54	86	400	4	529	0.508090614887	2582580538
GT4.hmm	160	2582680071_1_1212_+	403	2.5e-34	7	159	222	368	0.95	2582580538
GT2_Glycos_transf_2.hmm	170	2582680088_1_1092_+	363	1.1e-31	2	167	7	170	0.970588235294	2582580538
GT83.hmm	540	2582680089_1_1614_+	537	2.1e-39	12	377	18	412	0.675925925926	2582580538
GH73.hmm	128	2582680132_1_1068_+	355	1.6e-32	4	125	211	346	0.9453125	2582580538
GT2_Glycos_transf_2.hmm	170	2582680261_1_1062_+	353	7.3e-33	1	167	42	202	0.976470588235	2582580538
GT83.hmm	540	2582680262_1_1578_+	525	4.7e-67	8	363	49	426	0.657407407407	2582580538
CE11.hmm	271	2582680381_1_930_+	309	7.5e-111	1	270	4	281	0.992619926199	2582580538
CE16.hmm	267	2582680409_1_939_+	312	4.6e-25	2	264	27	285	0.98127340824	2582580538
CBM13.hmm	188	2582680427_1_873_+	290	2e-26	14	132	175	289	0.627659574468	2582580538
CE10.hmm	341	2582680595_1_975_+	324	2.1e-81	67	336	55	321	0.788856304985	2582580538
GT28.hmm	157	2582680638_1_1077_+	358	1.4e-51	2	157	182	340	0.987261146497	2582580538
AA3_2.hmm	570	2582680656_1_1632_+	543	3.2e-115	5	567	2	526	0.985964912281	2582580538
GT4.hmm	160	2582680780_1_1071_+	356	7.9e-28	12	154	173	326	0.8875	2582580538
GT4.hmm	160	2582680783_1_1233_+	410	1.7e-27	11	158	240	383	0.91875	2582580538
GT26.hmm	171	2582680784_1_744_+	247	9.3e-58	5	167	54	216	0.947368421053	2582580538
GT5.hmm	472	2582680929_1_1494_+	497	1.1e-165	1	471	8	489	0.995762711864	2582580538
CE10.hmm	341	2582681174_1_1356_+	451	1.7e-20	78	316	212	432	0.697947214076	2582580539
GH84.hmm	295	2582681180_1_1224_+	407	1.5e-57	2	268	7	258	0.901694915254	2582580539
GH29.hmm	346	2582681308_1_1341_+	446	5.5e-91	27	345	3	362	0.919075144509	2582580539
GT2_Glyco_trans_2_3.hmm	197	2582681339_1_1368_+	455	6e-16	2	196	150	339	0.984771573604	2582580539
GH5_13.hmm	275	2582681453_1_1050_+	349	4e-104	2	275	32	304	0.992727272727	2582580539
AA7.hmm	458	2582681669_1_1479_+	492	6.5e-18	8	377	72	435	0.805676855895	2582580539
GT4.hmm	160	2582681722_1_1149_+	382	3.9e-35	6	157	174	320	0.94375	2582580539
GT28.hmm	157	2582681754_1_1131_+	376	1.1e-40	2	153	195	349	0.96178343949	2582580539
AA3.hmm	618	2582681830_1_1245_+	414	7.9e-27	92	397	7	409	0.493527508091	2582580539
CE10.hmm	341	2582681894_1_2061_+	686	6.1e-20	35	309	401	663	0.803519061584	2582580539
GT4.hmm	160	2582681964_1_1287_+	428	1.5e-26	21	159	250	387	0.8625	2582580539
CE10.hmm	341	2582681981_1_921_+	306	4.4e-71	30	337	9	300	0.900293255132	2582580539
AA1_3.hmm	312	2582681991_1_1383_+	460	2.6e-25	31	262	214	431	0.740384615385	2582580539
GH38.hmm	269	2582682048_1_3018_+	1005	2.4e-79	2	256	255	509	0.944237918216	2582580539
CE10.hmm	341	2582682062_1_789_+	262	7.6e-20	93	308	40	235	0.630498533724	2582580539
GT4.hmm	160	2582682082_1_948_+	315	1.8e-26	9	151	148	279	0.8875	2582580539
GT4.hmm	160	2582682083_1_1137_+	378	5.7e-29	10	146	198	334	0.85	2582580539
GH84.hmm	295	2582682108_1_1224_+	407	2.7e-58	2	275	7	262	0.925423728814	2582580539
GT2_Glycos_transf_2.hmm	170	2582682113_1_1431_+	476	3.9e-22	2	166	5	174	0.964705882353	2582580539
GT2_Glycos_transf_2.hmm	170	2582682156_1_903_+	300	1.5e-27	1	166	11	167	0.970588235294	2582580539
GT51.hmm	177	2582682179_1_2346_+	781	7.3e-55	4	175	82	254	0.966101694915	2582580539
AA7.hmm	458	2582682186_1_1479_+	492	4.1e-18	8	378	72	436	0.807860262009	2582580539
GT4.hmm	160	2582682196_1_1122_+	373	2.3e-37	2	159	182	345	0.98125	2582580539
CE14.hmm	124	2582682261_1_774_+	257	1.9e-30	1	124	27	143	0.991935483871	2582580539
CE14.hmm	124	2582682277_1_480_+	159	1.2e-38	1	124	1	145	0.991935483871	2582580539
GT4.hmm	160	2582682381_1_1212_+	403	3.5e-43	8	159	213	368	0.94375	2582580539
GH4.hmm	179	2582682434_1_1359_+	452	1e-71	1	178	3	182	0.988826815642	2582580539
CE14.hmm	124	2582682492_1_795_+	264	1.7e-40	2	124	6	134	0.983870967742	2582580539
GT2_Glycos_transf_2.hmm	170	2582682565_1_744_+	247	4.7e-32	1	156	10	171	0.911764705882	2582580539
GH3.hmm	216	2582682637_1_2442_+	813	1.4e-65	4	216	32	243	0.981481481481	2582580539
GH2.hmm	752	2582682643_1_2916_+	971	1.3e-190	19	751	39	857	0.973404255319	2582580539
GT76.hmm	407	2582682711_1_1194_+	397	2.5e-18	41	219	58	240	0.437346437346	2582580539
CE1.hmm	227	2582682749_1_1224_+	407	9.6e-28	6	143	149	325	0.603524229075	2582580539
CE4.hmm	130	2582682839_1_651_+	216	4.5e-19	3	124	36	156	0.930769230769	2582580539
AA7.hmm	458	2582682844_1_1293_+	430	5.6e-18	6	182	6	181	0.384279475983	2582580539
CE10.hmm	341	2582682857_1_1428_+	475	1.1e-40	73	208	76	214	0.395894428152	2582580539
CE9.hmm	373	2582682891_1_1083_+	360	7.3e-98	9	371	13	356	0.970509383378	2582580539
GH109.hmm	126	2582682911_1_1077_+	358	6.1e-16	1	119	4	117	0.936507936508	2582580539
AA7.hmm	458	2582682914_1_1293_+	430	5.2e-18	6	182	6	181	0.384279475983	2582580539
CE4.hmm	130	2582682919_1_651_+	216	4.5e-19	3	124	36	156	0.930769230769	2582580539
GH84.hmm	295	2582682992_1_1224_+	407	9.4e-58	2	275	7	262	0.925423728814	2582580539
GT2_Glyco_tranf_2_3.hmm	230	2582683005_1_1749_+	582	6.2e-16	4	212	143	362	0.904347826087	2582580539
CE14.hmm	124	2582683111_1_858_+	285	3.1e-16	1	119	6	115	0.951612903226	2582580540
GT4.hmm	160	2582683151_1_1209_+	402	2e-37	7	154	220	367	0.91875	2582580540
GT2_Glycos_transf_2.hmm	170	2582683152_1_936_+	311	5.5e-20	3	119	6	129	0.682352941176	2582580540
GT26.hmm	171	2582683155_1_855_+	284	2.3e-54	2	171	71	246	0.988304093567	2582580540
GT26.hmm	171	2582683159_1_567_+	188	1.5e-35	65	171	51	161	0.619883040936	2582580540
GT2_Glycos_transf_2.hmm	170	2582683213_1_765_+	254	1.1e-21	2	166	9	167	0.964705882353	2582580540
GT4.hmm	160	2582683230_1_1317_+	438	5.7e-30	12	159	256	405	0.91875	2582580540
GT84.hmm	215	2582683268_1_5349_+	1782	1.5e-103	1	215	1381	1595	0.995348837209	2582580540
AA3.hmm	618	2582683444_1_1644_+	547	7.2e-44	86	407	5	532	0.519417475728	2582580540
GH92.hmm	491	2582683461_1_2436_+	811	2.7e-161	3	485	286	796	0.9816700611	2582580540
GH3.hmm	216	2582683462_1_1986_+	661	3.1e-64	8	215	142	365	0.958333333333	2582580540
GH33.hmm	342	2582683520_1_1188_+	395	3.4e-84	9	342	46	387	0.973684210526	2582580540
CE1.hmm	227	2582683522_1_2556_+	851	6.2e-18	10	208	325	502	0.872246696035	2582580540
GT4.hmm	160	2582683614_1_1161_+	386	3e-28	9	147	201	336	0.8625	2582580540
GH25.hmm	177	2582683653_1_1953_+	650	6.6e-25	2	175	35	277	0.977401129944	2582580540
CE14.hmm	124	2582683730_1_729_+	242	2.2e-21	2	115	12	109	0.911290322581	2582580540
GT6.hmm	280	2582683835_1_1629_+	542	1.5e-34	44	257	2	210	0.760714285714	2582580540
GT11.hmm	276	2582683835_1_1629_+	542	1.8e-40	2	275	246	528	0.989130434783	2582580540
GH109.hmm	126	2582683879_1_1380_+	459	1.3e-20	2	112	45	148	0.873015873016	2582580540
GT2_Glycos_transf_2.hmm	170	2582683906_1_831_+	276	3.6e-38	1	169	55	217	0.988235294118	2582580540
GH109.hmm	126	2582683921_1_1389_+	462	8.5e-20	3	117	45	152	0.904761904762	2582580540
GT25.hmm	181	2582684182_1_948_+	315	1.5e-36	3	180	19	201	0.977900552486	2582580540
GT5.hmm	472	2582684195_1_1464_+	487	1.7e-170	9	470	1	474	0.976694915254	2582580540
CBM9.hmm	182	2582684199_1_672_+	223	2.3e-18	1	181	17	221	0.989010989011	2582580540
GH109.hmm	126	2582684211_1_1122_+	373	2.7e-19	2	125	6	119	0.97619047619	2582580540
GH109.hmm	126	2582684266_1_1536_+	511	3.2e-21	4	124	45	161	0.952380952381	2582580540
GH5_13.hmm	275	2582684380_1_1164_+	387	1.5e-113	1	275	67	343	0.996363636364	2582580540
CBM38.hmm	129	2582684387_1_5766_+	1921	2e-22	2	128	612	741	0.976744186047	2582580540
AA3.hmm	618	2582684394_1_1593_+	530	1.2e-46	87	400	2	520	0.506472491909	2582580540
GT26.hmm	171	2582684426_1_900_+	299	9.8e-56	5	170	104	272	0.964912280702	2582580540
GT4.hmm	160	2582684437_1_1290_+	429	7e-25	10	156	244	398	0.9125	2582580540
GH33.hmm	342	2582684447_1_2709_+	902	5.7e-38	25	330	61	370	0.891812865497	2582580540
GH33.hmm	342	2582684448_1_1161_+	386	9.7e-44	55	326	74	355	0.792397660819	2582580540
GH140.hmm	412	2582684453_1_1335_+	444	4.7e-152	2	412	16	432	0.995145631068	2582580540
GH33.hmm	342	2582684461_121_1212_+	363	1.1e-16	31	338	30	356	0.897660818713	2582580540
GH109.hmm	126	2582684496_1_1362_+	453	1.7e-17	1	121	49	185	0.952380952381	2582580540
GH109.hmm	126	2582684499_1_1050_+	349	7.4e-21	1	122	6	118	0.960317460317	2582580540
GT2_Glycos_transf_2.hmm	170	2582684501_1_2715_+	904	6.2e-27	1	130	26	159	0.758823529412	2582580540
GT83.hmm	540	2582684501_1_2715_+	904	5.1e-51	6	376	391	754	0.685185185185	2582580540
GT4.hmm	160	2582684514_1_1104_+	367	1.4e-36	4	159	183	336	0.96875	2582580540
CBM48.hmm	76	2582684541_1_2208_+	735	2.1e-19	2	68	129	214	0.868421052632	2582580540
GH13_9.hmm	291	2582684541_1_2208_+	735	3.4e-146	2	290	285	584	0.989690721649	2582580540
GH57.hmm	383	2582684568_1_2205_+	734	5.3e-58	2	300	9	284	0.778067885117	2582580540
GH63.hmm	570	2582684584_1_2238_+	745	1.7e-19	363	564	301	743	0.352631578947	2582580540
CE1.hmm	227	2582684602_1_1734_+	577	7.5e-27	5	223	56	283	0.960352422907	2582580540
PL10.hmm	287	2582684616_1_1179_+	392	9.4e-98	1	287	78	373	0.996515679443	2582580540
CE15.hmm	269	2582684684_1_1293_+	430	4.4e-22	7	267	103	426	0.966542750929	2582580540
CBM22.hmm	131	2582684738_1_1863_+	620	2.5e-16	13	130	273	394	0.893129770992	2582580540
GT4.hmm	160	2582684826_1_1287_+	428	6.6e-37	5	157	188	338	0.95	2582580540
CE4.hmm	130	2582684827_1_870_+	289	1.5e-24	4	120	83	221	0.892307692308	2582580540
GH13_11.hmm	346	2582684972_1_2100_+	699	2e-147	1	346	172	524	0.99710982659	2582580540
GT35.hmm	674	2582684985_1_2472_+	823	7.7e-276	1	673	103	817	0.99703264095	2582580540
GH77.hmm	494	2582684987_1_1536_+	511	6.2e-173	1	489	12	499	0.987854251012	2582580540
GT2_Glycos_transf_2.hmm	170	2582685118_1_999_+	332	2.9e-33	1	167	4	164	0.976470588235	2582580540
CE9.hmm	373	2582685177_1_936_+	311	1e-75	47	344	4	309	0.796246648794	2582580540
AA7.hmm	458	2582685212_1_1464_+	487	4.6e-27	11	201	42	240	0.414847161572	2582580540
GH109.hmm	126	2582685293_1_1476_+	491	3.7e-17	1	118	45	160	0.928571428571	2582580540
GH33.hmm	342	2582685307_1_3030_+	1009	6e-22	15	325	679	976	0.906432748538	2582580540
CE1.hmm	227	2582685481_1_891_+	296	3.4e-31	5	222	55	286	0.955947136564	2582580540
GH33.hmm	342	2582685484_1_2394_+	797	4.9e-34	27	307	454	727	0.818713450292	2582580540
GH149.hmm	1128	2582685583_1_3534_+	1177	0	3	1126	30	1171	0.995567375887	2582580540
GH16.hmm	189	2582685586_1_1959_+	652	3.5e-46	2	189	37	262	0.989417989418	2582580540
GT4.hmm	160	2582685595_1_1158_+	385	2.1e-31	8	158	204	354	0.9375	2582580540
GT35.hmm	674	2582685621_1_2493_+	830	5.7e-278	1	673	109	822	0.99703264095	2582580540
CBM47.hmm	128	2582685674_1_3531_+	1176	1.3e-24	2	101	563	664	0.7734375	2582580540
CE10.hmm	341	2582685700_1_870_+	289	3.6e-30	65	316	36	273	0.736070381232	2582580540
CE14.hmm	124	2582685709_1_858_+	285	3.1e-16	1	119	6	115	0.951612903226	2582580540
PL25.hmm	434	2582685715_1_2691_+	896	1.2e-16	235	414	666	852	0.412442396313	2582580540
GH109.hmm	126	2582685727_1_1287_+	428	7e-16	1	112	35	142	0.880952380952	2582580540
GH33.hmm	342	2582685788_1_1167_+	388	3e-80	13	330	35	374	0.926900584795	2582580540
GT2_Glycos_transf_2.hmm	170	2582685792_1_1176_+	391	9.7e-19	1	117	55	174	0.682352941176	2582580540
CE10.hmm	341	2582685808_1_924_+	307	2.2e-34	68	314	42	291	0.721407624633	2582580540
GH30.hmm	417	2582685810_1_1518_+	505	2.3e-133	9	417	96	505	0.978417266187	2582580540
GH84.hmm	295	2582685811_1_1341_+	446	2e-82	2	281	10	301	0.945762711864	2582580540
AA3.hmm	618	2582685839_1_1917_+	638	9.6e-50	89	402	104	622	0.506472491909	2582580540
CE11.hmm	271	2582685903_1_900_+	299	6e-74	1	269	7	275	0.988929889299	2582580540
GT9.hmm	225	2582685923_1_1071_+	356	3.4e-35	3	207	79	312	0.906666666667	2582580540
CE14.hmm	124	2582685938_1_843_+	280	2.8e-21	1	124	6	115	0.991935483871	2582580540
GH109.hmm	126	2582685985_1_1389_+	462	1.2e-20	2	117	48	161	0.912698412698	2582580540
GH109.hmm	126	2582686061_1_1269_+	422	1.3e-20	2	122	40	152	0.952380952381	2582580540
CE1.hmm	227	2582686265_1_846_+	281	5.3e-27	3	143	51	242	0.616740088106	2582580540
GT4.hmm	160	2582686307_1_1293_+	430	6.5e-29	12	151	241	378	0.86875	2582580540
GT4.hmm	160	2582686308_1_1188_+	395	2.2e-39	12	158	209	355	0.9125	2582580540
GT2_Glycos_transf_2.hmm	170	2582686376_1_747_+	248	3.8e-26	2	168	6	164	0.976470588235	2582580540
GH109.hmm	126	2582686444_1_1284_+	427	2.6e-22	3	123	49	166	0.952380952381	2582580540
CE10.hmm	341	2582686495_1_3876_+	1291	1.6e-16	77	320	1047	1275	0.712609970674	2582580540
CBM6.hmm	138	2582686509_1_2745_+	914	1.5e-20	30	136	793	904	0.768115942029	2582580540
CE10.hmm	341	2582686643_1_1716_+	571	9.4e-48	71	312	136	489	0.706744868035	2582580540
CBM67.hmm	176	2582686647_1_3828_+	1275	6.6e-34	1	176	33	180	0.994318181818	2582580540
GT19.hmm	354	2582686685_1_1194_+	397	6.8e-107	1	350	9	365	0.985875706215	2582580540
CE4.hmm	130	2582686741_1_2124_+	707	1.4e-23	4	126	470	600	0.938461538462	2582580540
AA3.hmm	618	2582686743_1_1434_+	477	3.1e-59	88	406	3	467	0.514563106796	2582580540
CE1.hmm	227	2582686747_1_1503_+	500	1.5e-28	9	213	182	477	0.898678414097	2582580540
CE10.hmm	341	2582686753_1_2649_+	882	8.4e-18	80	319	390	628	0.700879765396	2582580540
GH109.hmm	126	2582686803_1_1131_+	376	5.7e-16	1	122	4	123	0.960317460317	2582580540
CE15.hmm	269	2582686809_1_1395_+	464	3.3e-95	2	266	75	463	0.981412639405	2582580540
CE10.hmm	341	2582686875_1_918_+	305	1.5e-24	67	315	31	291	0.727272727273	2582580540
GH33.hmm	342	2582687011_1_1218_+	405	4.2e-32	22	326	48	377	0.888888888889	2582580540
CE1.hmm	227	2582687021_1_1122_+	373	1.6e-29	5	218	105	360	0.938325991189	2582580540
GH109.hmm	126	2582687071_1_1077_+	358	1.6e-21	1	120	2	112	0.944444444444	2582580540
GT2_Glycos_transf_2.hmm	170	2582687077_1_1035_+	344	3.3e-22	1	166	17	175	0.970588235294	2582580540
GT2_Glycos_transf_2.hmm	170	2582687134_1_741_+	246	1.7e-27	2	168	16	181	0.976470588235	2582580540
GH20.hmm	337	2582687174_1_2688_+	895	1.4e-94	8	336	358	780	0.973293768546	2582580540
CE1.hmm	227	2582687252_1_2172_+	723	1.9e-17	5	208	468	695	0.894273127753	2582580540
CBM67.hmm	176	2582687370_1_2697_+	898	7e-40	1	168	132	310	0.948863636364	2582580541
GH78.hmm	504	2582687370_1_2697_+	898	2.8e-181	2	503	337	853	0.994047619048	2582580541
GT4.hmm	160	2582687418_1_1125_+	374	1.3e-41	5	153	194	339	0.925	2582580541
CE1.hmm	227	2582687542_1_729_+	242	9.5e-19	68	221	70	239	0.674008810573	2582580541
GT4.hmm	160	2582687682_1_1125_+	374	1.3e-41	5	153	194	339	0.925	2582580541
GH109.hmm	126	2582687700_1_1395_+	464	7.2e-17	2	120	49	171	0.936507936508	2582580541
PL22.hmm	265	2582687710_1_876_+	291	6.1e-17	140	238	90	191	0.369811320755	2582580541
CE11.hmm	271	2582687732_1_1434_+	477	4.8e-75	1	219	17	236	0.80442804428	2582580541
GT28.hmm	157	2582687756_1_1101_+	366	1.2e-48	1	156	193	350	0.987261146497	2582580541
GH33.hmm	342	2582687783_1_1056_+	351	1.2e-35	11	327	38	338	0.923976608187	2582580541
GT2_Glycos_transf_2.hmm	170	2582687817_1_660_+	219	5.1e-31	1	168	42	208	0.982352941176	2582580541
GH95.hmm	722	2582687822_1_1644_+	547	1.3e-217	212	719	2	536	0.702216066482	2582580541
GH13_13.hmm	383	2582687880_1_2010_+	669	6.1e-69	3	382	205	529	0.98955613577	2582580541
GT35.hmm	674	2582687901_1_1662_+	553	3.7e-65	210	583	178	505	0.553412462908	2582580541
GT4.hmm	160	2582687919_1_1137_+	378	5.3e-21	6	152	199	346	0.9125	2582580541
GT2_Glycos_transf_2.hmm	170	2582687920_1_948_+	315	3.1e-29	1	166	4	165	0.970588235294	2582580541
GH73.hmm	128	2582687971_1_1074_+	357	3.5e-33	2	128	40	169	0.984375	2582580541
CBM9.hmm	182	2582687998_1_2163_+	720	2.3e-24	1	164	28	196	0.895604395604	2582580541
GH109.hmm	126	2582687999_1_1401_+	466	3.2e-50	1	126	52	176	0.992063492063	2582580541
GT19.hmm	354	2582688004_1_1128_+	375	2.1e-126	2	351	4	354	0.985875706215	2582580541
GT2_Glycos_transf_2.hmm	170	2582688011_1_1107_+	368	2.9e-23	2	133	36	176	0.770588235294	2582580541
GT2_Glycos_transf_2.hmm	170	2582688015_1_1116_+	371	7.9e-17	1	114	47	164	0.664705882353	2582580541
CBM9.hmm	182	2582688050_1_705_+	234	3.1e-26	1	181	39	232	0.989010989011	2582580541
CE14.hmm	124	2582688051_1_870_+	289	1.3e-21	2	124	27	135	0.983870967742	2582580541
CBM48.hmm	76	2582688092_1_1971_+	656	6e-18	8	69	59	134	0.802631578947	2582580541
GH13_9.hmm	291	2582688092_1_1971_+	656	1e-133	1	290	205	505	0.993127147766	2582580541
GH13.hmm	299	2582688093_1_1851_+	616	1.3e-57	12	296	156	484	0.94983277592	2582580541
CE9.hmm	373	2582688098_1_1194_+	397	5.3e-116	1	373	10	391	0.997319034853	2582580541
GT2_Glycos_transf_2.hmm	170	2582688134_1_744_+	247	4.4e-26	2	133	5	140	0.770588235294	2582580541
AA3.hmm	618	2582688140_1_1722_+	573	5e-43	82	402	12	569	0.517799352751	2582580541
GT51.hmm	177	2582688150_1_2406_+	801	6.6e-61	1	177	65	241	0.994350282486	2582580541
CE14.hmm	124	2582688181_1_2346_+	781	8.8e-19	1	117	55	170	0.935483870968	2582580541
AA3.hmm	618	2582688251_1_1683_+	560	1e-49	88	401	5	555	0.506472491909	2582580541
GH77.hmm	494	2582688265_1_1398_+	465	1.2e-55	1	217	243	465	0.437246963563	2582580541
GT2_Glycos_transf_2.hmm	170	2582688349_1_780_+	259	6.8e-34	1	132	7	136	0.770588235294	2582580541
GH29.hmm	346	2582688402_1_1017_+	338	4.4e-93	36	346	27	336	0.895953757225	2582580541
CBM9.hmm	182	2582688427_1_2157_+	718	2.7e-20	1	160	35	200	0.873626373626	2582580541
GH109.hmm	126	2582688435_1_1314_+	437	5e-17	4	120	60	164	0.920634920635	2582580541
GH16.hmm	189	2582688479_1_804_+	267	1.2e-51	2	189	34	264	0.989417989418	2582580541
GH109.hmm	126	2582688485_1_792_+	263	6e-17	3	122	45	160	0.944444444444	2582580541
GH77.hmm	494	2582688525_1_2679_+	892	2.6e-147	1	488	243	886	0.985829959514	2582580541
GH3.hmm	216	2582688535_1_2892_+	963	2.6e-50	7	215	99	322	0.962962962963	2582580541
CE10.hmm	341	2582688572_1_2151_+	716	1e-25	73	316	460	691	0.712609970674	2582580541
GH109.hmm	126	2582688597_1_642_+	213	1.3e-26	1	124	49	164	0.97619047619	2582580541
GH109.hmm	126	2582688693_1_999_+	332	1.1e-17	2	126	5	119	0.984126984127	2582580541
GT51.hmm	177	2582688710_1_684_+	227	7.8e-54	12	176	45	210	0.926553672316	2582580541
CE4.hmm	130	2582688749_1_636_+	211	2.8e-26	5	125	23	139	0.923076923077	2582580541
GH74.hmm	233	2582688761_1_978_+	325	2.2e-17	35	122	126	216	0.37339055794	2582580541
GH9.hmm	418	2582688776_1_1692_+	563	2.2e-86	1	418	76	548	0.997607655502	2582580541
GH33.hmm	342	2582688785_1_1197_+	398	1.7e-29	17	327	43	379	0.906432748538	2582580541
CE1.hmm	227	2582688788_1_477_+	158	2.4e-28	79	217	4	149	0.607929515419	2582580541
CBM67.hmm	176	2582688862_1_2418_+	805	4e-46	1	171	33	212	0.965909090909	2582580541
GH78.hmm	504	2582688862_1_2418_+	805	4.8e-117	6	501	269	786	0.982142857143	2582580541
GH109.hmm	126	2582688863_1_825_+	274	1.2e-16	2	118	41	150	0.920634920635	2582580541
GT4.hmm	160	2582688896_1_1356_+	451	1.1e-22	12	147	264	399	0.84375	2582580542
AA6.hmm	195	2582688899_1_597_+	198	8.3e-33	1	191	8	170	0.974358974359	2582580542
GH25.hmm	177	2582688901_1_723_+	240	2e-52	1	177	44	218	0.994350282486	2582580542
GH106.hmm	824	2582688969_1_2487_+	828	1.8e-186	91	823	42	822	0.888349514563	2582580542
GH78.hmm	504	2582688979_1_4632_+	1543	2.9e-97	5	500	82	576	0.982142857143	2582580542
CBM67.hmm	176	2582688979_1_4632_+	1543	3.9e-24	11	166	724	910	0.880681818182	2582580542
GH78.hmm	504	2582688979_1_4632_+	1543	8.6e-170	2	503	961	1490	0.994047619048	2582580542
GT35.hmm	674	2582689016_1_1713_+	570	3.3e-118	211	551	119	477	0.504451038576	2582580542
GH106.hmm	824	2582689018_1_2166_+	721	2.3e-41	5	647	44	719	0.779126213592	2582580542
CBM67.hmm	176	2582689094_1_2439_+	812	4e-23	1	163	527	673	0.920454545455	2582580542
GT46.hmm	356	2582689157_1_1014_+	337	1.3e-20	1	229	1	225	0.640449438202	2582580542
CBM2.hmm	101	2582689221_1_888_+	295	6e-29	2	99	198	294	0.960396039604	2582580542
GT83.hmm	540	2582689229_1_1659_+	552	9.4e-37	10	448	8	455	0.811111111111	2582580542
CE10.hmm	341	2582689235_1_2604_+	867	2.4e-36	67	201	20	159	0.392961876833	2582580542
CE1.hmm	227	2582689235_1_2604_+	867	1.2e-39	1	208	319	552	0.911894273128	2582580542
CE1.hmm	227	2582689235_1_2604_+	867	7.2e-22	8	211	606	838	0.894273127753	2582580542
CE14.hmm	124	2582689300_1_684_+	227	1.8e-22	1	124	5	110	0.991935483871	2582580542
GH32.hmm	293	2582689381_229_2130_+	633	6.6e-46	1	289	178	465	0.982935153584	2582580542
CE1.hmm	227	2582689386_1_708_+	235	7.3e-25	12	208	24	215	0.863436123348	2582580542
GT9.hmm	225	2582689448_1_1023_+	340	6e-57	4	215	75	311	0.937777777778	2582580542
GH109.hmm	126	2582689571_1_1389_+	462	1.1e-16	2	122	43	154	0.952380952381	2582580542
GH13_11.hmm	346	2582689594_1_1785_+	594	2.2e-148	1	346	44	396	0.99710982659	2582580542
GH130.hmm	296	2582689602_1_1362_+	453	2.8e-52	65	295	225	450	0.777027027027	2582580542
GT2_Glycos_transf_2.hmm	170	2582689650_1_1017_+	338	5.1e-27	1	160	25	180	0.935294117647	2582580542
GH13_3.hmm	238	2582689718_1_1986_+	661	4.9e-112	9	236	215	443	0.953781512605	2582580542
CE15.hmm	269	2582689756_1_1908_+	635	1.6e-81	2	267	52	404	0.985130111524	2582580542
CBM48.hmm	76	2582689901_1_2241_+	746	6.3e-21	2	67	140	221	0.855263157895	2582580542
GH13_9.hmm	291	2582689901_1_2241_+	746	1.2e-142	1	290	294	594	0.993127147766	2582580542
GT2_Glycos_transf_2.hmm	170	2582689965_1_723_+	240	2.7e-24	4	168	8	166	0.964705882353	2582580542
GT5.hmm	472	2582690021_1_1482_+	493	7.1e-176	1	471	2	482	0.995762711864	2582580542
CBM67.hmm	176	2582690044_1_3231_+	1076	2.6e-17	1	130	69	178	0.732954545455	2582580542
GT10.hmm	347	2582690051_1_993_+	330	9.6e-39	164	302	118	257	0.397694524496	2582580542
GT2_Glycos_transf_2.hmm	170	2582690070_1_1101_+	366	1e-18	1	97	9	108	0.564705882353	2582580542
GT2_Glycos_transf_2.hmm	170	2582690135_1_1155_+	384	1.8e-21	1	130	47	179	0.758823529412	2582580542
GH33.hmm	342	2582690195_1_2547_+	848	1.7e-80	11	330	494	834	0.932748538012	2582580542
GH33.hmm	342	2582690242_1_1272_+	423	2.4e-41	26	330	72	379	0.888888888889	2582580542
GH33.hmm	342	2582690247_1_3138_+	1045	1.3e-76	8	328	57	397	0.93567251462	2582580542
GH141.hmm	527	2582690251_1_2211_+	736	1.9e-83	2	523	35	582	0.988614800759	2582580542
GT83.hmm	540	2582690273_1_1689_+	562	3.2e-101	8	498	6	512	0.907407407407	2582580542
GT83.hmm	540	2582690274_1_1755_+	584	5.3e-91	7	442	4	473	0.805555555556	2582580542
GT2_Glycos_transf_2.hmm	170	2582690275_1_1047_+	348	2.1e-35	1	167	30	191	0.976470588235	2582580542
CE1.hmm	227	2582690287_1_2346_+	781	1.9e-19	8	208	449	636	0.881057268722	2582580542
CE10.hmm	341	2582690333_1_852_+	283	4.7e-22	64	315	39	261	0.736070381232	2582580542
GH57.hmm	383	2582690338_1_2187_+	728	5.2e-55	1	303	8	287	0.788511749347	2582580542
GT9.hmm	225	2582690374_1_1230_+	409	2.5e-46	3	205	87	315	0.897777777778	2582580542
GH13_11.hmm	346	2582690386_1_993_+	330	1.6e-52	1	139	190	330	0.398843930636	2582580542
GH33.hmm	342	2582690456_1_2139_+	712	4.5e-34	28	331	80	388	0.885964912281	2582580542
GH151.hmm	131	2582690476_1_2067_+	688	3.2e-19	5	130	74	192	0.954198473282	2582580542
GH109.hmm	126	2582690535_1_1176_+	391	1.6e-18	3	111	61	166	0.857142857143	2582580542
GH33.hmm	342	2582690755_1_1347_+	448	1e-33	28	334	104	411	0.894736842105	2582580542
GH32.hmm	293	2582690791_1_2211_+	736	1.7e-42	10	288	274	554	0.948805460751	2582580542
GH18.hmm	296	2582690824_1_1272_+	423	3.7e-83	6	285	3	378	0.942567567568	2582580542
GT2_Glycos_transf_2.hmm	170	2582690847_1_819_+	272	1.7e-24	6	132	41	171	0.741176470588	2582580542
GH92.hmm	491	2582690866_1_2280_+	759	1.8e-179	3	491	258	754	0.993890020367	2582580543
GH13.hmm	299	2582690872_1_1398_+	465	1.6e-52	11	293	60	342	0.943143812709	2582580543
GT9.hmm	225	2582690889_1_1029_+	342	4e-41	3	219	74	316	0.96	2582580543
CE10.hmm	341	2582690953_1_2154_+	717	5.9e-16	76	309	476	696	0.683284457478	2582580543
GT4.hmm	160	2582691070_1_1182_+	393	1.9e-19	7	153	216	359	0.9125	2582580543
GT4.hmm	160	2582691071_1_1146_+	381	4.8e-22	11	152	213	342	0.88125	2582580543
GT4.hmm	160	2582691074_1_1020_+	339	5.4e-20	8	159	163	310	0.94375	2582580543
GT4.hmm	160	2582691076_1_1113_+	370	4.5e-16	11	118	197	305	0.66875	2582580543
GT4.hmm	160	2582691110_1_1275_+	424	1.6e-20	8	156	221	402	0.925	2582580543
GT2_Glycos_transf_2.hmm	170	2582691129_1_828_+	275	8e-25	1	139	4	164	0.811764705882	2582580543
GT51.hmm	177	2582691151_1_2397_+	798	8.3e-54	1	177	59	237	0.994350282486	2582580543
CE1.hmm	227	2582691155_1_747_+	248	1.5e-22	18	199	42	220	0.797356828194	2582580543
GH23.hmm	135	2582691240_1_1623_+	540	1.1e-30	2	120	128	262	0.874074074074	2582580543
CE10.hmm	341	2582691336_1_1116_+	371	3.9e-19	80	310	132	357	0.674486803519	2582580543
GH3.hmm	216	2582691367_37_3117_+	1026	2.9e-63	4	215	118	344	0.976851851852	2582580543
GT4.hmm	160	2582691368_1_1134_+	377	7.3e-36	6	154	199	343	0.925	2582580543
GT19.hmm	354	2582691393_1_1140_+	379	2.2e-123	2	352	8	356	0.988700564972	2582580543
GT2_Glycos_transf_2.hmm	170	2582691479_1_1041_+	346	2.2e-21	2	115	9	116	0.664705882353	2582580543
CE1.hmm	227	2582691489_1_741_+	246	5e-23	8	174	33	175	0.73127753304	2582580543
GT30.hmm	177	2582691589_1_1239_+	412	4e-38	6	176	45	211	0.960451977401	2582580543
GT2_Glycos_transf_2.hmm	170	2582691627_1_1155_+	384	8.7e-17	1	131	56	189	0.764705882353	2582580543
CE1.hmm	227	2582691706_1_1131_+	376	9.6e-27	7	210	30	258	0.894273127753	2582580543
GH109.hmm	126	2582691711_1_1011_+	336	1.6e-16	1	122	3	115	0.960317460317	2582580543
GT4.hmm	160	2582691736_1_1137_+	378	9.1e-24	2	143	192	334	0.88125	2582580543
CE14.hmm	124	2582691738_1_705_+	234	6.7e-24	1	124	7	112	0.991935483871	2582580543
CE3.hmm	194	2582691745_1_723_+	240	2.3e-17	21	188	51	232	0.860824742268	2582580543
GH13.hmm	299	2582691751_1_2037_+	678	7.5e-56	8	297	333	674	0.966555183946	2582580543
GH13.hmm	299	2582691773_1_828_+	275	3.2e-24	8	178	12	180	0.56856187291	2582580543
GT2_Glycos_transf_2.hmm	170	2582691812_1_717_+	238	2.4e-17	1	131	4	127	0.764705882353	2582580543
GT4.hmm	160	2582691814_1_669_+	222	3.4e-32	5	156	38	191	0.94375	2582580543
GT2_Glycos_transf_2.hmm	170	2582691833_1_645_+	214	1.4e-31	1	128	3	127	0.747058823529	2582580543
GT2_Glycos_transf_2.hmm	170	2582691858_1_738_+	245	1.1e-31	1	168	8	177	0.982352941176	2582580543
GH109.hmm	126	2582691876_1_1014_+	337	9.4e-16	1	115	4	106	0.904761904762	2582580543
CE15.hmm	269	2582691973_1_651_+	216	8.8e-52	89	268	12	216	0.665427509294	2582580543
GH109.hmm	126	2582691997_1_1398_+	465	3e-46	1	126	58	182	0.992063492063	2582580543
GT4.hmm	160	2582692004_1_1011_+	336	6.3e-19	10	152	160	305	0.8875	2582580543
GT2_Glycos_transf_2.hmm	170	2582692006_1_1014_+	337	5.7e-23	2	169	8	175	0.982352941176	2582580543
GH2.hmm	752	2582692007_1_1131_+	376	4.8e-41	35	303	33	376	0.356382978723	2582580543
GT2_Glyco_tranf_2_3.hmm	230	2582692087_1_1419_+	472	4.1e-24	3	228	11	239	0.978260869565	2582580543
GH29.hmm	346	2582692107_1_1347_+	448	2.4e-86	40	346	21	339	0.884393063584	2582580543
GH3.hmm	216	2582692134_1_2280_+	759	1.8e-68	3	216	120	350	0.986111111111	2582580543
GH92.hmm	491	2582692145_1_2925_+	974	2.6e-131	9	420	279	693	0.837067209776	2582580543
GH13.hmm	299	2582692203_1_1671_+	556	4e-30	16	164	400	551	0.494983277592	2582580543
CE10.hmm	341	2582692249_1_1443_+	480	9.1e-27	73	193	43	201	0.351906158358	2582580543
GH16.hmm	189	2582692333_1_1026_+	341	1.5e-54	2	189	26	250	0.989417989418	2582580543
GT2_Glycos_transf_2.hmm	170	2582692397_1_705_+	234	2.9e-33	2	168	4	169	0.976470588235	2582580543
GT2_Glycos_transf_2.hmm	170	2582692416_1_753_+	250	1.4e-19	1	129	6	122	0.752941176471	2582580543
GT9.hmm	225	2582692417_1_948_+	315	3.9e-29	32	204	94	292	0.764444444444	2582580543
GH73.hmm	128	2582692420_1_738_+	245	9.7e-38	10	128	2	122	0.921875	2582580543
GH23.hmm	135	2582692476_1_1431_+	476	3.2e-22	14	123	318	470	0.807407407407	2582580543
GT2_Glycos_transf_2.hmm	170	2582692486_1_936_+	311	3.8e-20	1	128	5	137	0.747058823529	2582580543
GH109.hmm	126	2582692492_1_1011_+	336	5.2e-17	1	125	2	117	0.984126984127	2582580543
GT2_Glycos_transf_2.hmm	170	2582692550_1_951_+	316	5.4e-33	1	152	4	150	0.888235294118	2582580543
CE4.hmm	130	2582692637_199_894_+	231	3.1e-17	6	121	30	162	0.884615384615	2582580544
GT4.hmm	160	2582692678_1_1119_+	372	1.2e-33	8	159	190	340	0.94375	2582580544
GT4.hmm	160	2582692679_1_1269_+	422	9e-34	8	157	231	379	0.93125	2582580544
GH20.hmm	337	2582692683_1_1266_+	421	4.7e-31	15	257	85	349	0.718100890208	2582580544
GT2_Glyco_tranf_2_3.hmm	230	2582692686_1_1515_+	504	7.3e-25	1	230	47	297	0.995652173913	2582580544
GT2_Glycos_transf_2.hmm	170	2582692767_46_930_+	294	8.5e-26	1	160	42	198	0.935294117647	2582580544
GT4.hmm	160	2582692776_1_1149_+	382	1.6e-32	9	157	200	347	0.925	2582580544
GT4.hmm	160	2582692777_1_1119_+	372	1.5e-33	9	152	190	332	0.89375	2582580544
AA4.hmm	522	2582692787_31_1425_+	464	7.8e-22	16	201	3	186	0.354406130268	2582580544
CE14.hmm	124	2582692812_1_684_+	227	1.7e-18	1	120	2	110	0.959677419355	2582580544
GH43_30.hmm	266	2582692872_1_1218_+	405	1.4e-87	2	265	75	343	0.988721804511	2582580544
CE3.hmm	194	2582692885_64_675_+	203	2.1e-16	49	194	46	192	0.747422680412	2582580544
GT35.hmm	674	2582692900_1_1842_+	613	1.3e-109	210	557	166	526	0.514836795252	2582580544
GH10.hmm	303	2582692923_1_1140_+	379	9.5e-89	7	301	41	348	0.970297029703	2582580544
GH29.hmm	346	2582692940_76_1488_+	470	2.2e-86	42	339	2	367	0.85838150289	2582580544
GT2_Glycos_transf_2.hmm	170	2582692984_1_759_+	252	1.6e-21	3	161	15	171	0.929411764706	2582580544
CE14.hmm	124	2582693063_1_768_+	255	6.9e-27	2	124	27	143	0.983870967742	2582580544
GH38.hmm	269	2582693068_1_2709_+	902	3.4e-63	1	255	11	265	0.944237918216	2582580544
GT46.hmm	356	2582693153_1_1506_+	501	6.8e-44	4	270	15	269	0.747191011236	2582580544
GT76.hmm	407	2582693180_1_1122_+	373	5.1e-18	45	226	45	217	0.444717444717	2582580544
GT4.hmm	160	2582693183_1_1179_+	392	2.5e-38	6	157	212	361	0.94375	2582580544
GT2_Glycos_transf_2.hmm	170	2582693189_1_738_+	245	3.7e-28	1	167	8	175	0.976470588235	2582580544
CE14.hmm	124	2582693264_1_801_+	266	1e-31	18	124	1	114	0.854838709677	2582580544
GT2_Glycos_transf_2.hmm	170	2582693319_1_1188_+	395	1.8e-23	1	125	56	177	0.729411764706	2582580544
GH43_30.hmm	266	2582693329_1_915_+	304	7.2e-77	2	227	75	301	0.845864661654	2582580544
GT4.hmm	160	2582693381_1_1152_+	383	1.8e-35	7	159	187	345	0.95	2582580544
CE10.hmm	341	2582693428_1_570_+	189	5.7e-20	148	315	1	146	0.489736070381	2582580544
CE4.hmm	130	2582693432_199_909_+	236	3.3e-17	6	121	30	162	0.884615384615	2582580544
GT51.hmm	177	2582693442_1_2202_+	733	6e-64	5	176	89	270	0.966101694915	2582580544
GT83.hmm	540	2582693504_1_1647_+	548	2.6e-16	62	405	127	513	0.635185185185	2582580544
GT2_Glycos_transf_2.hmm	170	2582693505_1_1041_+	346	4.7e-19	4	167	8	167	0.958823529412	2582580544
CE10.hmm	341	2582693566_1_1233_+	410	6.4e-58	58	316	112	379	0.756598240469	2582580544
GT51.hmm	177	2582693631_1_2160_+	719	9.4e-68	2	176	65	240	0.983050847458	2582580544
GH38.hmm	269	2582693633_1_3042_+	1013	1.5e-85	1	256	249	503	0.947955390335	2582580544
CE10.hmm	341	2582693669_1_1050_+	349	4.7e-76	33	333	50	338	0.879765395894	2582580544
GH4.hmm	179	2582693721_1_1314_+	437	4.5e-51	1	176	2	178	0.977653631285	2582580544
GT4.hmm	160	2582693804_49_1101_+	350	4.8e-34	7	157	166	310	0.9375	2582580544
CE10.hmm	341	2582693843_1_1050_+	349	4.7e-76	33	333	50	338	0.879765395894	2582580544
GH2.hmm	752	2582693904_1_3366_+	1121	4.5e-194	26	751	62	996	0.964095744681	2582580544
CE1.hmm	227	2582693909_1_1059_+	352	3.6e-19	3	143	74	259	0.616740088106	2582580544
GT81.hmm	293	2582693946_1_900_+	299	2.1e-58	14	293	25	297	0.952218430034	2582580544
CE14.hmm	124	2582693979_1_861_+	286	9e-18	1	119	18	127	0.951612903226	2582580544
GH35.hmm	307	2582693985_1_2406_+	801	9.5e-32	14	148	16	171	0.436482084691	2582580544
GH2.hmm	752	2582693986_1_2118_+	705	5.3e-85	26	542	5	654	0.686170212766	2582580544
GH4.hmm	179	2582693988_1_1290_+	429	8.3e-56	2	177	4	180	0.977653631285	2582580544
CE10.hmm	341	2582694023_1_981_+	326	1.8e-29	31	301	29	287	0.791788856305	2582580544
CE10.hmm	341	2582694058_1_897_+	298	1.4e-54	86	337	62	296	0.736070381232	2582580544
CE14.hmm	124	2582694125_1_870_+	289	1.3e-41	1	124	12	146	0.991935483871	2582580544
GT4.hmm	160	2582694147_1_1164_+	387	2.1e-39	5	159	204	356	0.9625	2582580544
GT4.hmm	160	2582694174_1_1149_+	382	5.7e-39	9	158	194	347	0.93125	2582580544
GH25.hmm	177	2582694228_1_2382_+	793	4.3e-52	1	177	51	241	0.994350282486	2582580544
GT46.hmm	356	2582694237_1_2490_+	829	1.3e-43	4	270	15	269	0.747191011236	2582580544
GH29.hmm	346	2582694258_76_1488_+	470	2.2e-86	42	339	2	367	0.85838150289	2582580544
GH36.hmm	688	2582694263_1_1797_+	598	5.9e-52	291	570	214	500	0.405523255814	2582580544
GT28.hmm	157	2582694292_1_1146_+	381	9.3e-45	2	155	202	364	0.974522292994	2582580544
GT2_Glycos_transf_2.hmm	170	2582694350_1_738_+	245	3.7e-28	1	167	8	175	0.976470588235	2582580544
GT4.hmm	160	2582694371_1_1149_+	382	5.7e-39	9	158	194	347	0.93125	2582580544
GH77.hmm	494	2582694387_1_2115_+	704	2.9e-90	17	486	191	684	0.949392712551	2582580544
GH13_16.hmm	354	2582694388_1_2643_+	880	1.3e-76	208	354	1	147	0.412429378531	2582580544
CE14.hmm	124	2582694463_1_834_+	277	8.9e-37	3	124	8	136	0.975806451613	2582580544
GT4.hmm	160	2582694464_1_1167_+	388	6.2e-30	7	159	202	355	0.95	2582580544
GT4.hmm	160	2582694472_1_1347_+	448	7.7e-34	20	159	249	388	0.86875	2582580544
GH1.hmm	429	2582694520_76_1425_+	449	1.6e-115	2	424	5	443	0.983682983683	2582580544
GH109.hmm	126	2582694549_1_1089_+	362	8.2e-17	1	118	6	119	0.928571428571	2582580544
CE4.hmm	130	2582694570_1_828_+	275	3.4e-34	8	123	86	203	0.884615384615	2582580544
GH4.hmm	179	2582694613_1_1353_+	450	6.3e-50	1	177	5	182	0.983240223464	2582580544
CE1.hmm	227	2582694615_1_1065_+	354	1e-22	6	140	69	213	0.590308370044	2582580544
GT2_Glycos_transf_2.hmm	170	2582694712_1_738_+	245	6.5e-28	3	166	2	163	0.958823529412	2582580544
GH3.hmm	216	2582694775_1_2598_+	865	1.5e-65	3	216	36	250	0.986111111111	2582580544
GT2_Glycos_transf_2.hmm	170	2582694800_1_999_+	332	1.4e-17	1	112	44	156	0.652941176471	2582580544
GH50.hmm	653	2582694822_1_1527_+	508	3.6e-72	290	648	102	461	0.548238897397	2582580544
CE14.hmm	124	2582694994_1_1623_+	540	1.3e-19	1	117	46	161	0.935483870968	2582580545
GT83.hmm	540	2582695176_1_1638_+	545	2e-28	13	427	11	419	0.766666666667	2582580545
GT51.hmm	177	2582695196_1_1869_+	622	3.1e-62	2	176	61	233	0.983050847458	2582580545
GT2_Glycos_transf_2.hmm	170	2582695238_1_1164_+	387	7.1e-28	1	116	48	164	0.676470588235	2582580545
GT2_Glycos_transf_2.hmm	170	2582695268_1_1044_+	347	2.9e-34	1	168	42	204	0.982352941176	2582580545
GT2_Glycos_transf_2.hmm	170	2582695270_1_1035_+	344	7.5e-28	1	168	15	180	0.982352941176	2582580545
PL12.hmm	138	2582695306_1_1200_+	399	1.5e-20	2	137	182	317	0.978260869565	2582580545
GT9.hmm	225	2582695353_1_1131_+	376	3.4e-49	5	221	83	321	0.96	2582580545
GH13.hmm	299	2582695361_1_1836_+	611	4.9e-59	12	295	161	474	0.946488294314	2582580545
GH31.hmm	427	2582695362_1_2436_+	811	1.3e-148	1	427	235	677	0.997658079625	2582580545
GH13.hmm	299	2582695363_1_1737_+	578	1.7e-39	14	289	60	357	0.919732441472	2582580545
CE14.hmm	124	2582695385_1_732_+	243	2.3e-29	1	124	6	111	0.991935483871	2582580545
GT30.hmm	177	2582695485_1_1257_+	418	3.3e-32	10	175	47	207	0.932203389831	2582580545
GT2_Glyco_tranf_2_3.hmm	230	2582695651_1_1209_+	402	3.9e-24	1	226	4	245	0.978260869565	2582580545
GT2_Glycos_transf_2.hmm	170	2582695652_1_720_+	239	2.8e-31	2	169	5	169	0.982352941176	2582580545
GH23.hmm	135	2582695663_1_909_+	302	5.6e-17	2	117	94	221	0.851851851852	2582580545
GT28.hmm	157	2582695689_1_348_+	115	8.8e-32	60	157	1	97	0.617834394904	2582580545
GT2_Glycos_transf_2.hmm	170	2582695808_1_690_+	229	8.7e-20	2	133	8	137	0.770588235294	2582580545
GT9.hmm	225	2582695862_1_1023_+	340	1.6e-48	10	221	84	321	0.937777777778	2582580545
GH109.hmm	126	2582695863_1_666_+	221	6e-16	3	120	4	113	0.928571428571	2582580545
GT2_Glyco_tranf_2_3.hmm	230	2582695866_1_1116_+	371	1.7e-29	3	230	43	275	0.986956521739	2582580545
GH103.hmm	295	2582696002_1_933_+	310	3.1e-39	5	206	42	275	0.681355932203	2582580545
GH148.hmm	152	2582696018_1_1593_+	530	1.6e-16	2	147	72	222	0.953947368421	2582580545
GT2_Glycos_transf_2.hmm	170	2582696047_1_741_+	246	3.5e-19	1	169	5	172	0.988235294118	2582580545
GH3.hmm	216	2582696064_1_1392_+	463	3.1e-56	4	216	13	237	0.981481481481	2582580545
GH33.hmm	342	2582696102_1_2856_+	951	7.2e-16	47	248	98	309	0.587719298246	2582580545
CE11.hmm	271	2582696123_1_657_+	218	1.7e-72	1	212	5	218	0.778597785978	2582580545
CE11.hmm	271	2582696128_1_1410_+	469	1e-73	1	225	5	230	0.826568265683	2582580545
CE10.hmm	341	2582696181_1_942_+	313	1.4e-63	72	339	54	310	0.782991202346	2582580545
GH23.hmm	135	2582696184_1_1395_+	464	9.7e-16	57	128	5	89	0.525925925926	2582580545
GT4.hmm	160	2582696256_1_1119_+	372	2.2e-36	6	158	186	338	0.95	2582580545
GH2.hmm	752	2582696296_1_2019_+	672	1.1e-39	197	474	40	395	0.36835106383	2582580545
GT19.hmm	354	2582696313_1_1125_+	374	1.6e-104	1	352	12	355	0.991525423729	2582580545
GT4.hmm	160	2582696333_1_1152_+	383	1.3e-26	7	157	194	344	0.9375	2582580545
GT2_Glycos_transf_2.hmm	170	2582696357_1_606_+	201	2.1e-30	4	98	1	93	0.552941176471	2582580545
GH3.hmm	216	2582696448_1_1737_+	578	9.7e-44	30	215	121	320	0.856481481481	2582580546
GH16.hmm	189	2582696449_1_1260_+	419	1.7e-21	4	189	43	310	0.978835978836	2582580546
CE10.hmm	341	2582696468_1_846_+	281	3.5e-30	74	324	34	265	0.733137829912	2582580546
CE1.hmm	227	2582696474_1_837_+	278	3.2e-16	7	214	46	263	0.911894273128	2582580546
GT5.hmm	472	2582696563_1_1359_+	452	1.5e-160	24	471	2	450	0.947033898305	2582580546
CBM16.hmm	116	2582696637_1_2889_+	962	3.5e-18	1	106	710	834	0.905172413793	2582580546
CE11.hmm	271	2582696647_1_1362_+	453	1.9e-93	1	269	10	277	0.988929889299	2582580546
GH93.hmm	307	2582696797_1_1128_+	375	5.7e-18	9	204	183	358	0.635179153094	2582580546
AA2.hmm	255	2582696813_1_2310_+	769	5.9e-17	14	114	122	223	0.392156862745	2582580546
GH109.hmm	126	2582696821_1_1449_+	482	3.3e-47	1	125	68	191	0.984126984127	2582580546
GH109.hmm	126	2582696822_1_1458_+	485	1.5e-50	1	125	72	195	0.984126984127	2582580546
CE1.hmm	227	2582696854_1_1119_+	372	1.3e-34	4	216	123	357	0.933920704846	2582580546
PL14_3.hmm	192	2582696862_1_771_+	256	2.2e-56	4	190	62	252	0.96875	2582580546
GT2_Glycos_transf_2.hmm	170	2582696882_1_729_+	242	1.4e-22	1	115	4	116	0.670588235294	2582580546
CBM38.hmm	129	2582696898_1_4329_+	1442	3.5e-28	4	128	27	150	0.961240310078	2582580546
GH77.hmm	494	2582696902_1_1515_+	504	5.5e-133	1	471	34	480	0.951417004049	2582580546
AA7.hmm	458	2582696909_1_1386_+	461	5.9e-20	17	200	45	237	0.399563318777	2582580546
CE10.hmm	341	2582696923_1_936_+	311	2.5e-41	72	319	52	293	0.724340175953	2582580546
CE10.hmm	341	2582696936_1_870_+	289	1.4e-18	90	336	68	285	0.721407624633	2582580546
GT35.hmm	674	2582696940_1_2559_+	852	7.1e-270	1	673	131	845	0.99703264095	2582580546
GT28.hmm	157	2582696979_1_1089_+	362	5.9e-17	22	117	214	309	0.605095541401	2582580546
GH20.hmm	337	2582696991_1_1743_+	580	4.7e-39	13	332	118	425	0.946587537092	2582580546
GT19.hmm	354	2582697002_1_729_+	242	2.5e-40	132	350	3	218	0.61581920904	2582580546
CE14.hmm	124	2582697068_1_801_+	266	3.1e-18	2	117	6	109	0.927419354839	2582580546
CE9.hmm	373	2582697079_1_1155_+	384	1.6e-92	16	365	19	367	0.935656836461	2582580546
CE10.hmm	341	2582697134_1_621_+	206	1.6e-30	123	325	2	194	0.592375366569	2582580546
GH109.hmm	126	2582697202_1_1080_+	359	1.6e-19	1	124	6	119	0.97619047619	2582580546
CBM47.hmm	128	2582697203_1_2124_+	707	5e-22	4	80	520	596	0.59375	2582580546
GH99.hmm	334	2582697204_1_1071_+	356	1.2e-50	1	314	29	331	0.937125748503	2582580546
CBM48.hmm	76	2582697209_1_2199_+	732	2.5e-20	2	70	121	207	0.894736842105	2582580546
GH13_9.hmm	291	2582697209_1_2199_+	732	2.9e-134	2	290	278	578	0.989690721649	2582580546
GH109.hmm	126	2582697247_1_948_+	315	4.4e-16	1	121	5	128	0.952380952381	2582580546
CE10.hmm	341	2582697287_1_1002_+	333	8.8e-43	70	315	63	295	0.718475073314	2582580546
GT9.hmm	225	2582697293_1_999_+	332	8.3e-38	3	205	65	291	0.897777777778	2582580546
GT2_Glycos_transf_2.hmm	170	2582697346_1_399_+	132	1.5e-26	4	108	22	129	0.611764705882	2582580546
CE1.hmm	227	2582697358_1_1779_+	592	2.7e-39	1	211	51	298	0.925110132159	2582580546
CE1.hmm	227	2582697358_1_1779_+	592	2.2e-17	6	143	328	491	0.603524229075	2582580546
CBM51.hmm	134	2582697375_1_3123_+	1040	7.6e-18	3	81	89	172	0.582089552239	2582580546
GH141.hmm	527	2582697421_1_2340_+	779	2.9e-108	3	524	22	525	0.988614800759	2582580546
GH33.hmm	342	2582697422_1_1059_+	352	3.1e-86	6	328	22	347	0.941520467836	2582580546
[truncated: 10,296 more rows]
